# Supplementary material for: 2-{[(Pyrazin-2-yl)amino]­meth­yl}phenol
Source: Acta Crystallogr Sect E Struct Rep Online. 2012 Jul 18;68(Pt 8):o2472. doi: 10.1107/S1600536812031339 (PMC3414927; doi:10.1107/S1600536812031339)
Supplement: Supplementary file 1 [file e-68-o2472-sup1.cif]

##############################################################################
#                                                                            #
# This CIF contains the data in a paper accepted for publication in          #
# Acta Crystallographica Section E. It conforms to the requirements of       #
# Notes for Authors for Acta Crystallographica Section E, and has been       #
# peer reviewed under the auspices of the IUCr Commission on Journals.       #
#                                                                            #
# Full details of the Crystallographic Information File format               #
# are given in the paper "The Crystallographic Information File (CIF):       #
# a New Standard Archive File for Crystallography" by S. R. Hall, F. H.      #
# Allen and I. D. Brown [Acta Cryst. (1991), A47, 655-685].                  #
#                                                                            #
# The current version of the core CIF dictionary is obtainable from          #
# ftp://ftp.iucr.org/pub/cif_core.dic.                                       #
#                                                                            #
# Software is freely available for graphical display of the structure(s)     #
# in this CIF. For information consult the CIF software page                 #
# http://www.iucr.org/resources/cif/software.                                #
#                                                                            #
# This file may be used for bona fide research purposes within the           #
# scientific community so long as proper attribution is given to the journal # 
# article from which it was obtained.                                        #
#                                                                            #
##############################################################################
data_global
_audit_creation_method     SHELXL-97
_journal_date_recd_electronic     2012-06-25
_journal_date_accepted     2012-07-10
_journal_name_full     'Acta Crystallographica, Section E'
_journal_year     2012
_journal_volume     68
_journal_issue      8
_journal_page_first     o2472
_journal_page_last     o2472
_journal_paper_category     QO
_journal_paper_doi     10.1107/S1600536812031339
_journal_coeditor_code     XU5580
_publ_contact_author
;
     Dr. Seik Weng Ng
     Department of Chemistry
     University of Malaya
     50603 Kuala Lumpur
     Malaysia
;
_publ_contact_author_email     seikweng@um.edu.my
_publ_contact_author_fax     '03 7967 4193'
_publ_contact_author_phone     '03 7967 6778'
_publ_section_title
;
2-{[(Pyrazin-2-yl)amino]methyl}phenol
;
loop_
    _publ_author_name
    _publ_author_address
    'Gao, Shan'
;
Key Laboratory of Functional Inorganic Material Chemistry
Ministry of Education
Heilongjiang University
Harbin 150080
People's Republic of China
;
    'Ng, Seik Weng'
;
Department of Chemistry
University of Malaya
50603 Kuala Lumpur
Malaysia
Chemistry Department
Faculty of Science
King Abdulaziz University
PO Box 80203 Jeddah
Saudi Arabia
;
data_I
_audit_creation_method     SHELXL-97
_chemical_name_systematic
;
2-{[(Pyrazin-2-yl)amino]methyl}phenol
;
_chemical_name_common     ?
_chemical_formula_moiety     'C11 H11 N3 O'
_chemical_formula_sum     'C11 H11 N3 O'
_chemical_formula_iupac     'C11 H11 N3 O'
_chemical_formula_weight     201.23
_chemical_melting_point     ?
_symmetry_cell_setting     monoclinic
_symmetry_space_group_name_H-M     'P 21/c'
_symmetry_space_group_name_Hall     '-P 2ybc'
loop_
    _symmetry_equiv_pos_as_xyz
    'x, y, z'
    '-x, y+1/2, -z+1/2'
    '-x, -y, -z'
    'x, -y-1/2, z-1/2'
_cell_length_a     9.7021(14)
_cell_length_b     13.0937(17)
_cell_length_c     7.8806(13)
_cell_angle_alpha     90.00
_cell_angle_beta     95.746(5)
_cell_angle_gamma     90.00
_cell_volume     996.1(3)
_cell_formula_units_Z     4
_cell_measurement_reflns_used     3450
_cell_measurement_theta_min     3.03
_cell_measurement_theta_max     27.49
_cell_measurement_temperature     295(2)
_exptl_crystal_description     prism
_exptl_crystal_colour     colorless
_exptl_crystal_size_max     0.26
_exptl_crystal_size_mid     0.22
_exptl_crystal_size_min     0.17
_exptl_crystal_density_diffrn     1.342
_exptl_crystal_density_meas     ?
_exptl_crystal_density_method     'not measured'
_exptl_crystal_F_000     424
_exptl_absorpt_coefficient_mu     0.090
_exptl_absorpt_correction_type     multi-scan
_exptl_absorpt_process_details     '(ABSCOR; Higashi, 1995)'
_exptl_absorpt_correction_T_min     0.9769
_exptl_absorpt_correction_T_max     0.9848
_diffrn_ambient_temperature     295(2)
_diffrn_radiation_type     MoK\a
_diffrn_radiation_wavelength     0.71073
_diffrn_radiation_source     'fine-focus sealed tube'
_diffrn_radiation_monochromator     graphite
_diffrn_measurement_device_type     'Rigaku R-AXIS RAPID IP'
_diffrn_measurement_method     '\w scan'
_diffrn_detector_area_resol_mean     ?
_diffrn_reflns_number     7686
_diffrn_reflns_av_R_equivalents     0.0790
_diffrn_reflns_av_sigmaI/netI     0.0651
_diffrn_reflns_theta_min     3.03
_diffrn_reflns_theta_max     25.00
_diffrn_reflns_theta_full     25.00
_diffrn_measured_fraction_theta_max     0.999
_diffrn_measured_fraction_theta_full     0.999
_diffrn_reflns_limit_h_min     -11
_diffrn_reflns_limit_h_max     11
_diffrn_reflns_limit_k_min     -15
_diffrn_reflns_limit_k_max     15
_diffrn_reflns_limit_l_min     -9
_diffrn_reflns_limit_l_max     9
_diffrn_standards_number     0
_diffrn_standards_interval_count     0
_diffrn_standards_interval_time     0
_diffrn_standards_decay_%     0
_reflns_number_total     1751
_reflns_number_gt     858
_reflns_threshold_expression     I>2\s(I)
_refine_ls_structure_factor_coef     Fsqd
_refine_ls_matrix_type     full
_refine_ls_R_factor_all     0.1331
_refine_ls_R_factor_gt     0.0613
_refine_ls_wR_factor_gt     0.1380
_refine_ls_wR_factor_ref     0.1912
_refine_ls_goodness_of_fit_ref     1.062
_refine_ls_restrained_S_all     1.062
_refine_ls_number_reflns     1751
_refine_ls_number_parameters     144
_refine_ls_number_restraints     2
_refine_ls_hydrogen_treatment     mixed
_refine_ls_weighting_scheme     calc
_refine_ls_weighting_details
         'calc w=1/[\s^2^(Fo^2^)+(0.0862P)^2^+0.1018P] where P=(Fo^2^+2Fc^2^)/3'
_atom_sites_solution_hydrogens     geom
_atom_sites_solution_primary     direct
_atom_sites_solution_secondary     difmap
_refine_ls_shift/su_max     0.001
_refine_ls_shift/su_mean     0.001
_refine_diff_density_max     0.182
_refine_diff_density_min     -0.204
_refine_ls_extinction_method     none
_refine_ls_extinction_coef     ?
loop_
    _atom_type_symbol
    _atom_type_description
    _atom_type_scat_dispersion_real
    _atom_type_scat_dispersion_imag
    _atom_type_scat_source
    'C' 'C' 0.0033 0.0016
                         'International Tables Vol C Tables 4.2.6.8 and 6.1.1.4'
    'H' 'H' 0.0000 0.0000
                         'International Tables Vol C Tables 4.2.6.8 and 6.1.1.4'
    'N' 'N' 0.0061 0.0033
                         'International Tables Vol C Tables 4.2.6.8 and 6.1.1.4'
    'O' 'O' 0.0106 0.0060
                         'International Tables Vol C Tables 4.2.6.8 and 6.1.1.4'
_computing_data_collection     'RAPID-AUTO (Rigaku, 1998)'
_computing_cell_refinement     'RAPID-AUTO (Rigaku, 1998)'
_computing_data_reduction     'CrystalClear (Rigaku/MSC, 2002)'
_computing_structure_solution     'SHELXS97 (Sheldrick, 2008)'
_computing_structure_refinement     'SHELXL97 (Sheldrick, 2008)'
_computing_molecular_graphics     'X-SEED (Barbour, 2001)'
_computing_publication_material     'publCIF (Westrip, 2010)'
loop_
    _atom_site_type_symbol
    _atom_site_label
    _atom_site_fract_x
    _atom_site_fract_y
    _atom_site_fract_z
    _atom_site_U_iso_or_equiv
    _atom_site_adp_type
    _atom_site_calc_flag
    _atom_site_refinement_flags
    _atom_site_occupancy
    _atom_site_symmetry_multiplicity
    _atom_site_disorder_assembly
    _atom_site_disorder_group
    O O1 -0.0468(3) 0.63270(19) 0.2017(3) 0.0656(8) Uani d D 1 1 . .
    N N1 0.4697(3) 0.3661(2) 0.0705(4) 0.0578(8) Uani d . 1 1 . .
    N N2 0.2758(3) 0.2358(2) 0.1926(4) 0.0691(9) Uani d . 1 1 . .
    N N3 0.3227(3) 0.5014(2) 0.0842(4) 0.0654(9) Uani d D 1 1 . .
    C C1 0.4925(4) 0.2662(3) 0.0949(5) 0.0684(11) Uani d . 1 1 . .
    H H1A 0.5772 0.2396 0.0707 0.082 Uiso calc R 1 1 . .
    C C2 0.3983(4) 0.2013(3) 0.1530(5) 0.0724(12) Uani d . 1 1 . .
    H H2 0.4193 0.1322 0.1654 0.087 Uiso calc R 1 1 . .
    C C3 0.2500(4) 0.3333(3) 0.1698(5) 0.0650(10) Uani d . 1 1 . .
    H H3A 0.1651 0.3589 0.1953 0.078 Uiso calc R 1 1 . .
    C C4 0.3470(3) 0.4010(3) 0.1077(4) 0.0530(9) Uani d . 1 1 . .
    C C5 0.1935(4) 0.5509(3) 0.1131(5) 0.0642(10) Uani d . 1 1 . .
    H H5A 0.1176 0.5081 0.0658 0.077 Uiso calc R 1 1 . .
    H H5B 0.1875 0.6149 0.0508 0.077 Uiso calc R 1 1 . .
    C C6 0.1742(3) 0.5727(2) 0.2970(5) 0.0521(9) Uani d . 1 1 . .
    C C7 0.2751(4) 0.5529(3) 0.4289(5) 0.0649(11) Uani d . 1 1 . .
    H H7 0.3577 0.5226 0.4051 0.078 Uiso calc R 1 1 . .
    C C8 0.2562(5) 0.5771(3) 0.5957(6) 0.0791(13) Uani d . 1 1 . .
    H H8 0.3241 0.5620 0.6839 0.095 Uiso calc R 1 1 . .
    C C9 0.1347(5) 0.6239(3) 0.6285(5) 0.0824(13) Uani d . 1 1 . .
    H H9 0.1218 0.6427 0.7396 0.099 Uiso calc R 1 1 . .
    C C10 0.0329(4) 0.6431(3) 0.5000(5) 0.0697(11) Uani d . 1 1 . .
    H H10 -0.0494 0.6737 0.5242 0.084 Uiso calc R 1 1 . .
    C C11 0.0521(4) 0.6171(2) 0.3347(5) 0.0524(9) Uani d . 1 1 . .
    H H1 -0.116(2) 0.661(2) 0.239(5) 0.077(13) Uiso d D 1 1 . .
    H H3 0.388(3) 0.538(2) 0.040(4) 0.070(12) Uiso d D 1 1 . .
loop_
    _atom_site_aniso_label
    _atom_site_aniso_U_11
    _atom_site_aniso_U_22
    _atom_site_aniso_U_33
    _atom_site_aniso_U_12
    _atom_site_aniso_U_13
    _atom_site_aniso_U_23
    O1 0.0572(17) 0.0852(18) 0.0555(17) 0.0224(13) 0.0117(14) -0.0003(13)
    N1 0.0494(18) 0.0610(19) 0.065(2) 0.0002(13) 0.0146(15) 0.0000(15)
    N2 0.071(2) 0.071(2) 0.065(2) -0.0179(17) 0.0064(19) 0.0054(16)
    N3 0.054(2) 0.066(2) 0.080(2) 0.0043(16) 0.0281(18) 0.0083(17)
    C1 0.060(2) 0.069(3) 0.078(3) 0.0030(19) 0.015(2) -0.002(2)
    C2 0.074(3) 0.066(2) 0.078(3) -0.004(2) 0.010(2) 0.004(2)
    C3 0.051(2) 0.082(3) 0.064(3) -0.0058(19) 0.017(2) 0.004(2)
    C4 0.046(2) 0.066(2) 0.048(2) -0.0072(16) 0.0078(17) -0.0019(17)
    C5 0.054(2) 0.077(2) 0.064(3) 0.0078(18) 0.016(2) 0.0054(19)
    C6 0.051(2) 0.0549(19) 0.051(2) -0.0027(16) 0.0072(18) 0.0043(16)
    C7 0.055(2) 0.071(2) 0.068(3) -0.0020(18) 0.001(2) 0.001(2)
    C8 0.087(3) 0.084(3) 0.063(3) -0.006(2) -0.015(3) 0.004(2)
    C9 0.112(4) 0.087(3) 0.049(3) 0.007(3) 0.008(3) -0.012(2)
    C10 0.084(3) 0.077(3) 0.050(3) 0.016(2) 0.017(2) -0.001(2)
    C11 0.058(2) 0.051(2) 0.049(2) 0.0017(16) 0.0087(19) 0.0025(16)
loop_
    _geom_bond_atom_site_label_1
    _geom_bond_atom_site_label_2
    _geom_bond_site_symmetry_2
    _geom_bond_distance
    _geom_bond_publ_flag
    O1 C11 . 1.363(4) ?
    O1 H1 . 0.844(10) ?
    N1 C4 . 1.336(4) ?
    N1 C1 . 1.337(4) ?
    N2 C3 . 1.311(4) ?
    N2 C2 . 1.337(4) ?
    N3 C4 . 1.345(4) ?
    N3 C5 . 1.449(4) ?
    N3 H3 . 0.888(10) ?
    C1 C2 . 1.361(5) ?
    C1 H1A . 0.9300 ?
    C2 H2 . 0.9300 ?
    C3 C4 . 1.415(5) ?
    C3 H3A . 0.9300 ?
    C5 C6 . 1.507(5) ?
    C5 H5A . 0.9700 ?
    C5 H5B . 0.9700 ?
    C6 C7 . 1.379(5) ?
    C6 C11 . 1.379(5) ?
    C7 C8 . 1.382(5) ?
    C7 H7 . 0.9300 ?
    C8 C9 . 1.375(6) ?
    C8 H8 . 0.9300 ?
    C9 C10 . 1.365(5) ?
    C9 H9 . 0.9300 ?
    C10 C11 . 1.377(5) ?
    C10 H10 . 0.9300 ?
loop_
    _geom_angle_atom_site_label_1
    _geom_angle_atom_site_label_2
    _geom_angle_atom_site_label_3
    _geom_angle_site_symmetry_1
    _geom_angle_site_symmetry_3
    _geom_angle
    _geom_angle_publ_flag
    C11 O1 H1 . . 109(3) ?
    C4 N1 C1 . . 116.2(3) ?
    C3 N2 C2 . . 117.3(3) ?
    C4 N3 C5 . . 123.9(3) ?
    C4 N3 H3 . . 117(2) ?
    C5 N3 H3 . . 119(2) ?
    N1 C1 C2 . . 123.6(3) ?
    N1 C1 H1A . . 118.2 ?
    C2 C1 H1A . . 118.2 ?
    N2 C2 C1 . . 120.7(4) ?
    N2 C2 H2 . . 119.7 ?
    C1 C2 H2 . . 119.7 ?
    N2 C3 C4 . . 122.3(3) ?
    N2 C3 H3A . . 118.9 ?
    C4 C3 H3A . . 118.9 ?
    N1 C4 N3 . . 116.9(3) ?
    N1 C4 C3 . . 120.0(3) ?
    N3 C4 C3 . . 123.2(3) ?
    N3 C5 C6 . . 115.4(3) ?
    N3 C5 H5A . . 108.4 ?
    C6 C5 H5A . . 108.4 ?
    N3 C5 H5B . . 108.4 ?
    C6 C5 H5B . . 108.4 ?
    H5A C5 H5B . . 107.5 ?
    C7 C6 C11 . . 118.5(3) ?
    C7 C6 C5 . . 122.8(3) ?
    C11 C6 C5 . . 118.6(3) ?
    C6 C7 C8 . . 121.4(4) ?
    C6 C7 H7 . . 119.3 ?
    C8 C7 H7 . . 119.3 ?
    C9 C8 C7 . . 118.6(4) ?
    C9 C8 H8 . . 120.7 ?
    C7 C8 H8 . . 120.7 ?
    C10 C9 C8 . . 120.9(4) ?
    C10 C9 H9 . . 119.6 ?
    C8 C9 H9 . . 119.6 ?
    C9 C10 C11 . . 120.0(4) ?
    C9 C10 H10 . . 120.0 ?
    C11 C10 H10 . . 120.0 ?
    O1 C11 C10 . . 122.6(3) ?
    O1 C11 C6 . . 116.8(3) ?
    C10 C11 C6 . . 120.5(4) ?
loop_
    _geom_torsion_atom_site_label_1
    _geom_torsion_atom_site_label_2
    _geom_torsion_atom_site_label_3
    _geom_torsion_atom_site_label_4
    _geom_torsion_site_symmetry_1
    _geom_torsion_site_symmetry_2
    _geom_torsion_site_symmetry_3
    _geom_torsion_site_symmetry_4
    _geom_torsion
    _geom_torsion_publ_flag
    C4 N1 C1 C2 . . . . 0.4(6) ?
    C3 N2 C2 C1 . . . . 1.3(6) ?
    N1 C1 C2 N2 . . . . -1.2(7) ?
    C2 N2 C3 C4 . . . . -0.7(6) ?
    C1 N1 C4 N3 . . . . 179.9(3) ?
    C1 N1 C4 C3 . . . . 0.2(5) ?
    C5 N3 C4 N1 . . . . 177.9(3) ?
    C5 N3 C4 C3 . . . . -2.5(6) ?
    N2 C3 C4 N1 . . . . -0.1(6) ?
    N2 C3 C4 N3 . . . . -179.7(4) ?
    C4 N3 C5 C6 . . . . 78.5(5) ?
    N3 C5 C6 C7 . . . . 3.7(5) ?
    N3 C5 C6 C11 . . . . -178.2(3) ?
    C11 C6 C7 C8 . . . . -0.4(5) ?
    C5 C6 C7 C8 . . . . 177.7(3) ?
    C6 C7 C8 C9 . . . . -1.4(6) ?
    C7 C8 C9 C10 . . . . 2.2(6) ?
    C8 C9 C10 C11 . . . . -1.2(6) ?
    C9 C10 C11 O1 . . . . 178.8(3) ?
    C9 C10 C11 C6 . . . . -0.7(6) ?
    C7 C6 C11 O1 . . . . -178.0(3) ?
    C5 C6 C11 O1 . . . . 3.8(4) ?
    C7 C6 C11 C10 . . . . 1.4(5) ?
    C5 C6 C11 C10 . . . . -176.7(3) ?
loop_
    _geom_hbond_atom_site_label_D
    _geom_hbond_atom_site_label_H
    _geom_hbond_atom_site_label_A
    _geom_hbond_site_symmetry_A
    _geom_hbond_distance_DH
    _geom_hbond_distance_HA
    _geom_hbond_distance_DA
    _geom_hbond_angle_DHA
    O1 H1 N2 2 0.840(10)
                       1.960(10)
                               2.796(4) 174(4)
    N3 H3 N1 3_665 0.890(10)
                           2.120(10)
                                   3.007(4) 175(3)
