# Supplementary material for: 2-{[(Pyrazin-2-yl)amino]­meth­yl}phenol
Source: Acta Crystallogr Sect E Struct Rep Online. 2012 Jul 18;68(Pt 8):o2472. doi: 10.1107/S1600536812031339 (PMC3414927; doi:10.1107/S1600536812031339)
Supplement: Supplementary file 2 [file e-68-o2472-Isup2.hkl]

# 
# h,k,l, Fc-squared, Fo-squared, sigma(Fo-squared) and status flag 
# 
data_I
_shelx_title '  P21/c' 
_shelx_refln_list_code          4 
_shelx_F_calc_maximum      122.63 
_exptl_crystal_F_000       424.00 
_reflns_d_resolution_high  0.8409 
 
loop_ 
 _symmetry_equiv_pos_as_xyz 
 'x, y, z' 
 '-x, y+1/2, -z+1/2' 
 '-x, -y, -z' 
 'x, -y-1/2, z-1/2' 
 
_cell_length_a     9.7021 
_cell_length_b    13.0937 
_cell_length_c     7.8806 
_cell_angle_alpha  90.000 
_cell_angle_beta   95.746 
_cell_angle_gamma  90.000 
 
_shelx_F_squared_multiplier     1.000 
 
loop_ 
 _refln_index_h 
 _refln_index_k 
 _refln_index_l 
 _refln_F_squared_calc 
 _refln_F_squared_meas 
 _refln_F_squared_sigma 
 _refln_observed_status 
   2   0   0      610.46      604.73      5.05 o 
   3   0   0      304.82      286.54      4.77 o 
   4   0   0     1449.97     1433.81     17.93 o 
   5   0   0      192.28      179.44     10.16 o 
   6   0   0       62.13       70.10      9.27 o 
   7   0   0       27.12       22.88      9.29 o 
   8   0   0        6.74        5.77      9.09 o 
   9   0   0      171.22      196.99     18.58 o 
  10   0   0       44.42       51.58     15.95 o 
  11   0   0        0.11       29.96     16.34 o 
   2   1   0     3668.14     3254.69     25.85 o 
   3   1   0       16.03       12.83      1.20 o 
   4   1   0       21.39       20.88      1.32 o 
   5   1   0      392.37      377.18      3.79 o 
   6   1   0       33.98       60.00      7.60 o 
   7   1   0        9.63        7.53      8.46 o 
   8   1   0       13.89       13.88      8.48 o 
   9   1   0       44.50       45.30      9.34 o 
  10   1   0        7.29        4.71     12.88 o 
  11   1   0        0.25        2.45      8.77 o 
   0   2   0      175.91      165.17      1.99 o 
   1   2   0      622.14      544.08      4.71 o 
   2   2   0     3264.40     2912.16     26.97 o 
   3   2   0      165.22      154.54      3.28 o 
   4   2   0      414.55      419.61      6.72 o 
   5   2   0        9.14        5.02      2.49 o 
   6   2   0      209.32      227.05      6.50 o 
   7   2   0        2.62        5.19      2.46 o 
   8   2   0      149.88      183.97     11.79 o 
   9   2   0       27.54       28.76      8.82 o 
  10   2   0        0.57        4.01     10.27 o 
  11   2   0        5.60       -0.93      9.41 o 
   1   3   0     7390.32     7200.67    133.76 o 
   2   3   0      840.97      742.17     10.80 o 
   3   3   0     1239.99     1197.29     12.72 o 
   4   3   0       49.57       50.19      2.73 o 
   5   3   0       82.21       97.50      3.86 o 
   6   3   0       12.24       11.53      1.49 o 
   7   3   0       24.86       21.76      3.56 o 
   8   3   0      211.34      226.93      7.27 o 
   9   3   0       10.07        3.28      6.73 o 
  10   3   0       29.73       12.35     13.52 o 
  11   3   0        3.38       13.29      8.41 o 
   0   4   0     2672.50     2522.50     27.83 o 
   1   4   0     4267.38     4054.73     32.50 o 
   2   4   0     2405.39     2272.66     21.47 o 
   3   4   0       15.73       15.58      1.61 o 
   4   4   0        5.39        3.67      1.94 o 
   5   4   0      134.04      141.98      4.58 o 
   6   4   0        8.95        8.65      3.31 o 
   7   4   0       52.83       35.18     15.32 o 
   8   4   0        5.06        0.88      3.35 o 
   9   4   0        1.17       -1.01      3.10 o 
  10   4   0      115.94      136.43     11.11 o 
  11   4   0        0.43        3.34      8.22 o 
   1   5   0     1323.38     1273.32     14.53 o 
   2   5   0        1.20        1.61      1.21 o 
   3   5   0      107.72      110.80      2.52 o 
   4   5   0      246.74      274.88      5.15 o 
   5   5   0       94.40       97.11      3.81 o 
   6   5   0        9.93        9.22      2.31 o 
   7   5   0       22.80       19.25      3.81 o 
   8   5   0        1.17        1.95      3.51 o 
   9   5   0        1.06       -0.14      3.59 o 
  10   5   0       15.43       13.54      5.73 o 
   0   6   0      149.46      168.45      3.15 o 
   1   6   0       73.00       74.92      2.61 o 
   2   6   0      348.68      300.62      4.17 o 
   3   6   0      218.14      215.96      3.36 o 
   4   6   0       27.25       26.63      2.44 o 
   5   6   0        3.24        1.76      1.97 o 
   6   6   0        3.20        5.22      2.50 o 
   7   6   0        2.65        2.75      2.10 o 
   8   6   0        1.73        1.96      2.39 o 
   9   6   0       31.03       33.52      8.55 o 
  10   6   0        0.50        7.86      7.01 o 
   1   7   0      123.05      134.54      2.01 o 
   2   7   0      166.70      159.15      3.59 o 
   3   7   0       49.09       50.66      2.48 o 
   4   7   0       12.80       12.40      1.98 o 
   5   7   0        2.93        5.25      2.36 o 
   6   7   0        8.49        9.40      2.46 o 
   7   7   0       34.95       28.90      7.40 o 
   8   7   0       15.59       18.60      5.05 o 
   9   7   0        0.05        0.80      1.01 o 
  10   7   0       14.39        8.47      6.06 o 
   0   8   0      598.34      668.12     14.14 o 
   1   8   0       18.56       19.82      2.63 o 
   2   8   0      798.87      858.35      8.52 o 
   3   8   0       80.50       95.70      4.68 o 
   4   8   0       15.54       15.23      1.86 o 
   5   8   0      196.89      206.01      6.08 o 
   6   8   0       40.83       39.41      3.22 o 
   7   8   0       25.46       22.46      5.12 o 
   8   8   0        3.34       -0.85      2.97 o 
   9   8   0        0.64        5.13      5.62 o 
   1   9   0       11.18       11.45      1.55 o 
   2   9   0       24.05       28.16      1.88 o 
   3   9   0       60.77       63.70      1.84 o 
   4   9   0       16.88       13.96      2.21 o 
   5   9   0       95.98       96.68      3.95 o 
   6   9   0       23.97       13.02      4.38 o 
   7   9   0       11.14       17.67      3.49 o 
   8   9   0        0.17       -1.45      3.53 o 
   9   9   0        6.66       12.04      5.52 o 
   0  10   0       61.02       74.73      2.79 o 
   1  10   0       33.49       34.18      1.31 o 
   2  10   0        0.13        0.31      2.51 o 
   3  10   0       96.27      109.22      2.71 o 
   4  10   0      236.67      261.83      6.85 o 
   5  10   0        0.06       -0.03      2.06 o 
   6  10   0        2.69        0.39      2.31 o 
   7  10   0        6.35        5.35      3.79 o 
   8  10   0        2.87        3.25      3.31 o 
   1  11   0       14.89       14.21      2.84 o 
   2  11   0       12.90       14.40      2.98 o 
   3  11   0        0.71        3.08      3.18 o 
   4  11   0       17.27       14.49      1.43 o 
   5  11   0       11.26        6.84      4.38 o 
   6  11   0        3.36        6.73      3.36 o 
   7  11   0        1.15        0.55      2.89 o 
   8  11   0        0.19        4.12      4.54 o 
   0  12   0        9.39        6.16     15.97 o 
   1  12   0       12.05        4.36      5.37 o 
   2  12   0      108.61      118.99      9.76 o 
   3  12   0        1.54        1.49      3.30 o 
   4  12   0        1.98        2.91      5.68 o 
   5  12   0        4.54        0.79      1.55 o 
   6  12   0        2.64        4.90      6.52 o 
   7  12   0        0.47        7.19      6.63 o 
   1  13   0       34.02       28.37      4.39 o 
   2  13   0        3.32       -3.45      5.56 o 
   3  13   0       32.37       28.78      9.78 o 
   4  13   0        1.56        4.85      6.30 o 
   5  13   0        1.55       -3.08      6.42 o 
   6  13   0        0.14       -4.29      6.50 o 
   0  14   0       17.58       30.82     14.51 o 
   1  14   0        0.07        0.81      2.38 o 
   2  14   0        0.18        3.27      3.86 o 
   3  14   0        0.54       14.00     10.96 o 
   4  14   0        0.61       -1.88      7.01 o 
   5  14   0        0.41       -1.80      6.76 o 
   1  15   0        0.82       -2.64      9.85 o 
   2  15   0        0.22        6.56     11.36 o 
   3  15   0        0.33        7.87     11.58 o 
 -11   1   1        6.49        5.26     10.57 o 
 -10   1   1        6.43        2.05      7.75 o 
  -9   1   1       42.14       55.50      9.61 o 
  -8   1   1      124.89      136.62      6.52 o 
  -7   1   1        1.80        2.76      2.13 o 
  -6   1   1      377.21      404.92      7.47 o 
  -5   1   1      191.45      226.11      4.43 o 
  -4   1   1      442.47      427.32      5.46 o 
  -3   1   1      633.27      585.12      5.60 o 
  -2   1   1       31.56       16.16      3.59 o 
  -1   1   1        0.36        0.11      1.05 o 
   0   1   1       34.69       35.37      1.08 o 
   1   1   1     6419.54     5851.99     49.49 o 
   2   1   1       86.45       92.98      2.62 o 
   3   1   1      112.54      102.87      1.94 o 
   4   1   1        3.66        4.04      1.37 o 
   5   1   1       59.90       57.08      2.45 o 
   6   1   1      216.44      217.79      3.76 o 
   7   1   1      462.98      490.08     15.22 o 
   8   1   1        2.18        4.87      7.43 o 
   9   1   1       73.90       78.13     10.23 o 
  10   1   1       11.21        7.00      7.16 o 
  11   1   1        0.26       -5.22      6.88 o 
 -11   2   1       10.30        9.28      9.77 o 
 -10   2   1        0.40       10.31      9.78 o 
  -9   2   1        2.50        1.68      7.93 o 
  -8   2   1      226.04      233.52     11.24 o 
  -7   2   1       46.29       52.49      2.95 o 
  -6   2   1       36.31       38.86      2.66 o 
  -5   2   1     1343.26     1435.83     14.21 o 
  -4   2   1      370.37      402.79      5.27 o 
  -3   2   1      736.44      694.35      6.87 o 
  -2   2   1     1395.41     1242.11      9.84 o 
  -1   2   1     9700.34     9158.09     89.50 o 
   0   2   1      471.18      411.16      3.34 o 
   1   2   1       42.99       42.28      1.79 o 
   2   2   1      512.04      461.15      9.19 o 
   3   2   1       38.11       37.06      2.10 o 
   4   2   1      365.11      341.45      9.44 o 
   5   2   1       22.20       17.01      3.75 o 
   6   2   1        3.71        2.86      2.38 o 
   7   2   1       87.28       87.48      4.33 o 
   8   2   1      169.88      183.17      9.86 o 
   9   2   1      396.59      462.17     17.38 o 
  10   2   1       10.74        9.97      8.33 o 
  11   2   1        0.02       14.82      8.58 o 
 -11   3   1        1.23        4.94      9.08 o 
 -10   3   1       22.74       26.67     27.04 o 
  -9   3   1       11.51        6.87      7.93 o 
  -8   3   1        0.40        2.41      1.65 o 
  -7   3   1       60.13       62.77      3.37 o 
  -6   3   1       79.88       90.76      4.11 o 
  -5   3   1        1.29        2.35      1.70 o 
  -4   3   1      161.56      176.57      3.28 o 
  -3   3   1     1664.20     1584.28     12.93 o 
  -2   3   1       17.15       13.08      1.93 o 
  -1   3   1     3089.72     2942.37     21.02 o 
   0   3   1      373.66      323.28      3.64 o 
   1   3   1       38.02       36.01      5.95 o 
   2   3   1        7.92        7.42      1.46 o 
   3   3   1       12.04        9.05      4.38 o 
   4   3   1      728.71      748.60     10.78 o 
   5   3   1      246.32      232.47      4.95 o 
   6   3   1        0.83       -0.76      1.92 o 
   7   3   1        9.16        2.16      3.29 o 
   8   3   1      153.94      148.20     11.73 o 
   9   3   1       35.81       64.02      8.39 o 
  10   3   1        1.44       10.11      7.20 o 
  11   3   1       22.78       21.89      9.15 o 
 -11   4   1        0.46       -9.86      9.75 o 
 -10   4   1        3.97       -6.74      8.21 o 
  -9   4   1        7.00        6.32      5.75 o 
  -8   4   1        1.59        0.94      1.71 o 
  -7   4   1       73.07       85.76      5.04 o 
  -6   4   1        0.20       -1.56      2.50 o 
  -5   4   1        1.01        1.20      1.95 o 
  -4   4   1      467.54      469.75      6.81 o 
  -3   4   1     1274.77     1271.03     12.36 o 
  -2   4   1     1147.69     1069.99      9.73 o 
  -1   4   1     1205.55     1138.81     11.93 o 
   0   4   1      141.08      132.85      2.05 o 
   1   4   1       26.18       22.21      5.65 o 
   2   4   1       22.85       19.37      4.69 o 
   3   4   1      377.50      371.74      8.19 o 
   4   4   1        6.14        6.29      1.67 o 
   5   4   1       11.31       11.88      2.47 o 
   6   4   1       95.24       95.87      4.60 o 
   7   4   1       13.83       10.31      3.34 o 
   8   4   1       47.09       47.29     10.17 o 
   9   4   1        8.92        7.98      5.44 o 
  10   4   1        2.15        1.84      7.80 o 
 -10   5   1       11.26        1.91      7.31 o 
  -9   5   1        0.25        2.86      4.06 o 
  -8   5   1        6.63        4.39      4.34 o 
  -7   5   1        0.30       -1.61      3.20 o 
  -6   5   1        5.11        7.63      3.46 o 
  -5   5   1       12.48       19.30      2.86 o 
  -4   5   1      257.29      277.57      4.87 o 
  -3   5   1       67.97       58.50      2.25 o 
  -2   5   1        5.58        8.06      0.85 o 
  -1   5   1      150.19      141.73      4.17 o 
   0   5   1      204.65      185.22      2.09 o 
   1   5   1      337.29      325.76      4.21 o 
   2   5   1      388.83      384.99      5.38 o 
   3   5   1       50.64       46.82      3.09 o 
   4   5   1        0.34        0.95      1.77 o 
   5   5   1      121.92      133.34      4.64 o 
   6   5   1       32.54       30.13      7.88 o 
   7   5   1       33.51       30.31      9.42 o 
   8   5   1        3.26        5.16      3.82 o 
   9   5   1        2.55        0.83      3.77 o 
  10   5   1        3.50        2.35      3.64 o 
 -10   6   1       10.63        7.25      5.02 o 
  -9   6   1        0.35       -3.04      3.00 o 
  -8   6   1       26.99       14.42      4.96 o 
  -7   6   1        5.66        4.59      3.67 o 
  -6   6   1        7.80       10.03      3.30 o 
  -5   6   1        0.05        3.02      3.02 o 
  -4   6   1       67.71       75.37      2.56 o 
  -3   6   1     1317.28     1383.83     12.26 o 
  -2   6   1     1013.62     1013.26     14.80 o 
  -1   6   1     1260.25     1263.30     15.64 o 
   0   6   1      260.73      269.34      2.91 o 
   1   6   1       68.56       60.94      2.09 o 
   2   6   1      377.62      409.90      5.77 o 
   3   6   1       83.06       77.37      5.17 o 
   4   6   1      128.57      146.08      5.98 o 
   5   6   1       31.46       41.71      3.25 o 
   6   6   1      118.41      117.59      4.49 o 
   7   6   1      186.61      189.64      4.41 o 
   8   6   1        0.55       -0.77      4.79 o 
   9   6   1       16.21       10.87      5.66 o 
  10   6   1       12.90       10.90      6.73 o 
 -10   7   1        0.19       -1.92      5.06 o 
  -9   7   1        0.00        3.48      2.63 o 
  -8   7   1        9.68        7.24      3.94 o 
  -7   7   1        5.17        6.15      3.40 o 
  -6   7   1      102.33      120.86      4.96 o 
  -5   7   1        5.92        5.98      2.20 o 
  -4   7   1       91.17      105.24      3.69 o 
  -3   7   1        4.82        3.44      0.85 o 
  -2   7   1     1345.39     1411.17     19.86 o 
  -1   7   1      191.78      190.15      4.77 o 
   0   7   1      334.33      352.92      3.52 o 
   1   7   1      391.94      411.01      5.59 o 
   2   7   1       46.90       53.34      4.42 o 
   3   7   1       98.80      113.64      4.67 o 
   4   7   1        0.17       -0.54      2.80 o 
   5   7   1      126.71      128.24      5.79 o 
   6   7   1        5.59        5.14      2.87 o 
   7   7   1      108.17      109.61      4.92 o 
   8   7   1        3.21        0.64      1.59 o 
   9   7   1        1.47        3.94      6.48 o 
  10   7   1        1.69        3.54      5.18 o 
  -9   8   1       12.92       11.45      4.25 o 
  -8   8   1       18.08       19.65      3.47 o 
  -7   8   1       19.42       12.68      4.72 o 
  -6   8   1       10.41        6.81      2.98 o 
  -5   8   1       57.07       49.75      8.39 o 
  -4   8   1        0.67        0.22      1.06 o 
  -3   8   1       11.36       12.16      3.60 o 
  -2   8   1       24.25       26.46      3.66 o 
  -1   8   1        1.03        3.31      3.32 o 
   0   8   1       10.07       12.17      0.76 o 
   1   8   1        1.24        1.81      1.47 o 
   2   8   1       24.55       22.33      2.83 o 
   3   8   1        3.78        3.97      2.34 o 
   4   8   1        4.78       11.60      3.07 o 
   5   8   1       60.52       76.40      4.17 o 
   6   8   1       51.62       54.11      4.09 o 
   7   8   1        4.09        4.17      3.35 o 
   8   8   1        8.10        5.77      2.69 o 
   9   8   1        1.93       -0.59      4.38 o 
  -9   9   1        2.53       -0.74      3.01 o 
  -8   9   1       11.96       13.59      3.99 o 
  -7   9   1        6.74        0.58      3.14 o 
  -6   9   1       41.62       37.34      9.64 o 
  -5   9   1      118.48      106.67      6.11 o 
  -4   9   1       67.02       62.80      3.67 o 
  -3   9   1      176.22      177.54      6.77 o 
  -2   9   1       37.89       41.50      6.08 o 
  -1   9   1      363.71      408.66      8.73 o 
   0   9   1       73.10       73.79      4.49 o 
   1   9   1        0.06       -0.34      1.62 o 
   2   9   1       25.79       20.54      2.78 o 
   3   9   1        6.28        5.02      3.01 o 
   4   9   1       13.77       16.48      4.13 o 
   5   9   1       31.55       32.48      3.52 o 
   6   9   1        7.71        6.02      3.34 o 
   7   9   1       19.67       23.00      4.08 o 
   8   9   1       11.70        4.02      3.15 o 
   9   9   1        2.31        0.58      4.83 o 
  -8  10   1        6.54        7.00      4.14 o 
  -7  10   1       11.56        6.53      3.21 o 
  -6  10   1       53.64       52.96      8.00 o 
  -5  10   1        0.36        0.95      2.68 o 
  -4  10   1       24.91       27.13      7.87 o 
  -3  10   1      559.17      651.41     14.60 o 
  -2  10   1        1.40        2.42      3.68 o 
  -1  10   1        2.32        2.57      4.50 o 
   0  10   1       31.06       32.53      7.47 o 
   1  10   1       76.38       85.37      3.44 o 
   2  10   1       16.79       14.74      3.17 o 
   3  10   1       11.67       15.35      3.18 o 
   4  10   1       28.50       31.29      4.79 o 
   5  10   1       16.19       11.15      3.56 o 
   6  10   1       56.52       54.13      4.48 o 
   7  10   1       21.31       22.66      4.33 o 
   8  10   1        0.42        3.50      3.92 o 
  -8  11   1        1.55        4.13      5.05 o 
  -7  11   1       16.52       12.43      6.10 o 
  -6  11   1        0.14        0.95      1.99 o 
  -5  11   1       12.20       12.26      5.09 o 
  -4  11   1       11.64       11.58      4.92 o 
  -3  11   1      143.42      179.54      7.30 o 
  -2  11   1       58.27       63.89      5.63 o 
  -1  11   1       79.60       93.36      7.57 o 
   0  11   1        5.70        7.41      2.75 o 
   1  11   1        0.29       -2.36      1.64 o 
   2  11   1       40.75       48.97      3.56 o 
   3  11   1      131.09      144.52      5.67 o 
   4  11   1       83.28      105.15      4.40 o 
   5  11   1        0.15       -0.61      2.10 o 
   6  11   1        0.29        0.85      3.01 o 
   7  11   1        1.94        1.04      3.25 o 
  -7  12   1        6.20       -1.73      4.86 o 
  -6  12   1        0.00        0.68      4.79 o 
  -5  12   1       23.82       18.05      5.28 o 
  -4  12   1        1.13       -0.91      4.34 o 
  -3  12   1        7.42        6.96      4.19 o 
  -2  12   1       31.59       25.48      5.43 o 
  -1  12   1       11.89       11.29      5.74 o 
   0  12   1        9.14        4.60      4.57 o 
   1  12   1        2.64        1.10      1.27 o 
   2  12   1       35.69       39.75      4.60 o 
   3  12   1        0.22        1.97      2.08 o 
   4  12   1        0.91        1.11      2.19 o 
   5  12   1        5.33        4.79      2.87 o 
   6  12   1        8.58        5.70      3.66 o 
   7  12   1        0.51        4.50      5.75 o 
  -6  13   1        0.42        0.49      4.57 o 
  -5  13   1       33.21       23.26      7.29 o 
  -4  13   1       14.42       16.44      5.31 o 
  -3  13   1        5.31        2.97      5.14 o 
  -2  13   1        5.25        5.80      4.01 o 
  -1  13   1        2.05        3.24      3.35 o 
   0  13   1        4.57        0.66      3.23 o 
   1  13   1        7.94        1.48      1.99 o 
   2  13   1        3.18        1.99      1.61 o 
   3  13   1        0.09        1.00      1.41 o 
   4  13   1       10.88       12.81      5.76 o 
   5  13   1        1.29        3.93      5.56 o 
   6  13   1        1.18        0.95      5.82 o 
  -4  14   1        6.61        5.06      4.74 o 
  -3  14   1        2.31        2.28      4.72 o 
  -2  14   1        5.01        7.87      4.72 o 
  -1  14   1        0.36       -0.50      3.70 o 
   0  14   1       16.09        6.13      8.00 o 
   1  14   1        0.60        0.36      2.10 o 
   2  14   1        0.12        2.87      4.34 o 
   3  14   1        0.44        1.86      3.49 o 
   4  14   1        0.75        4.60      4.19 o 
  -2  15   1        1.25        5.66      5.21 o 
  -1  15   1        0.00       -1.96      8.77 o 
   0  15   1        2.12       -6.26     11.64 o 
   1  15   1        0.88        7.26      9.55 o 
   2  15   1        0.38       12.25     11.67 o 
 -11   0   2        1.52        7.91     13.96 o 
 -10   0   2       17.09       11.89      5.18 o 
  -9   0   2      132.61      132.24     10.62 o 
  -8   0   2      101.88      109.65     11.49 o 
  -7   0   2       18.01       14.17      3.62 o 
  -6   0   2        7.15       19.21      4.11 o 
  -5   0   2      510.20      526.66     10.90 o 
  -4   0   2      120.77      110.42      4.10 o 
  -3   0   2      256.19      252.28      8.11 o 
  -2   0   2      753.00      668.04     11.76 o 
  -1   0   2     2448.28     2144.01     31.60 o 
   0   0   2       14.17       15.00      3.28 o 
   1   0   2    15038.51    14208.40   1630.40 o 
   2   0   2     2811.82     2549.89     79.39 o 
   3   0   2      360.97      390.03     14.28 o 
   4   0   2      616.35      638.78     20.71 o 
   5   0   2        1.78       -3.39      6.07 o 
   6   0   2      420.94      442.78     13.91 o 
   7   0   2        8.41       13.53      6.61 o 
   8   0   2      195.20      213.24     13.24 o 
   9   0   2        2.38        5.46      9.53 o 
  10   0   2        2.98       10.08      9.37 o 
 -11   1   2        0.08        9.47      9.89 o 
 -10   1   2        0.95        5.60      6.80 o 
  -9   1   2       11.40       10.98      3.12 o 
  -8   1   2      276.23      271.12      8.15 o 
  -7   1   2       79.29       79.29      4.08 o 
  -6   1   2       30.98       34.71      2.87 o 
  -5   1   2       79.27       78.03      3.34 o 
  -4   1   2     1388.89     1335.04     14.03 o 
  -3   1   2       53.05       52.17      4.31 o 
  -2   1   2       57.23       43.88      2.43 o 
  -1   1   2      719.10      608.64      7.06 o 
   0   1   2     3950.59     3536.07     34.84 o 
   1   1   2     7184.78     6514.36     81.05 o 
   2   1   2       55.45       52.38      3.83 o 
   3   1   2      102.72      106.08      3.53 o 
   4   1   2        8.79       12.34      4.23 o 
   5   1   2      480.08      523.96     14.57 o 
   6   1   2       30.08       30.37      3.03 o 
   7   1   2        4.90       10.29      4.55 o 
   8   1   2       14.01       11.38      6.32 o 
   9   1   2       30.15       31.33      6.96 o 
  10   1   2        3.11        1.78      7.18 o 
 -11   2   2        0.20        8.18     10.61 o 
 -10   2   2       34.86       22.50      8.20 o 
  -9   2   2       15.74       15.83      4.68 o 
  -8   2   2       43.02       38.23      3.25 o 
  -7   2   2      307.62      307.06      5.91 o 
  -6   2   2        2.66        1.62      2.49 o 
  -5   2   2      594.32      665.51      9.01 o 
  -4   2   2      142.66      156.62      3.87 o 
  -3   2   2      611.83      592.99      6.48 o 
  -2   2   2      916.09      861.67      8.09 o 
  -1   2   2       87.69       92.03      2.99 o 
   0   2   2      955.43      828.92      7.60 o 
   1   2   2       68.50       53.38      2.90 o 
   2   2   2     1321.63     1245.49     13.13 o 
   3   2   2      432.13      418.27      6.56 o 
   4   2   2        0.41       -0.69      2.17 o 
   5   2   2       31.10       28.41     11.39 o 
   6   2   2      163.83      158.24      4.48 o 
   7   2   2        6.33       -0.02      2.45 o 
   8   2   2       76.01       88.42      8.39 o 
   9   2   2        5.60        9.81      6.34 o 
  10   2   2       22.77       40.18      8.94 o 
 -11   3   2        9.26       18.09     10.63 o 
 -10   3   2       10.01        7.75      4.16 o 
  -9   3   2       16.29        2.93      3.26 o 
  -8   3   2       11.46        9.49      2.78 o 
  -7   3   2       13.98       14.26      4.13 o 
  -6   3   2      149.89      158.16      5.30 o 
  -5   3   2       58.10       62.18      6.43 o 
  -4   3   2        0.00       -1.74      1.68 o 
  -3   3   2      350.84      339.07      4.37 o 
  -2   3   2      223.29      221.50      3.29 o 
  -1   3   2      104.54       93.07      2.25 o 
   0   3   2      712.12      652.99      6.17 o 
   1   3   2      114.79      108.60      2.64 o 
   2   3   2       19.40       19.01      1.92 o 
   3   3   2      195.61      189.85      3.51 o 
   4   3   2      359.71      358.06      5.47 o 
   5   3   2       55.96       65.37      6.64 o 
   6   3   2        5.45        4.39      3.43 o 
   7   3   2        0.26        0.68      2.27 o 
   8   3   2       23.37       19.50      5.67 o 
   9   3   2        2.21        3.45      4.06 o 
  10   3   2       37.68       51.48      8.64 o 
 -11   4   2       10.78       24.98     10.01 o 
 -10   4   2        0.05        3.23      3.23 o 
  -9   4   2       76.18       67.52     13.64 o 
  -8   4   2        4.37        2.77      3.96 o 
  -7   4   2       10.09        7.77      3.67 o 
  -6   4   2      101.01      107.66      4.76 o 
  -5   4   2       41.40       48.12      6.20 o 
  -4   4   2      210.99      223.08      4.18 o 
  -3   4   2       38.06       40.09      1.98 o 
  -2   4   2       47.80       50.32      1.96 o 
  -1   4   2      341.68      311.20      3.93 o 
   0   4   2      126.76      135.95      3.07 o 
   1   4   2      190.72      197.75      3.71 o 
   2   4   2        0.01       -1.38      1.58 o 
   3   4   2        0.02        0.72      1.48 o 
   4   4   2      705.72      718.61     10.59 o 
   5   4   2       66.21       67.98      6.75 o 
   6   4   2       64.64       57.84     12.25 o 
   7   4   2      112.98      134.13      6.41 o 
   8   4   2      103.73      119.80      6.46 o 
   9   4   2        8.78        5.97      4.16 o 
  10   4   2        1.93        6.53      6.58 o 
 -10   5   2        4.73        3.14      4.75 o 
  -9   5   2       39.13       12.08     13.84 o 
  -8   5   2        0.99        0.69      3.03 o 
  -7   5   2        0.95        0.72      2.76 o 
  -6   5   2      113.08      131.92      4.73 o 
  -5   5   2       73.15       77.56      4.02 o 
  -4   5   2       34.22       35.04      4.34 o 
  -3   5   2       35.47       35.32      1.76 o 
  -2   5   2      206.07      201.36      2.87 o 
  -1   5   2       76.24       69.39      2.67 o 
   0   5   2       19.31       19.57      2.17 o 
   1   5   2        0.06       -1.61      1.64 o 
   2   5   2      464.85      456.83      5.45 o 
   3   5   2      268.54      256.28      5.11 o 
   4   5   2        0.09       -0.79      2.32 o 
   5   5   2      100.74      105.73      4.13 o 
   6   5   2      228.64      249.68      9.37 o 
   7   5   2      117.15      112.45      5.71 o 
   8   5   2       14.44        7.37      3.94 o 
   9   5   2       11.98       11.70      4.11 o 
  10   5   2       14.60       12.05      7.05 o 
 -10   6   2        0.62        3.93      3.95 o 
  -9   6   2       12.44        8.79      4.81 o 
  -8   6   2       18.55        8.89      5.62 o 
  -7   6   2       10.68        1.15      3.17 o 
  -6   6   2        5.66        4.89      3.91 o 
  -5   6   2        5.65        3.56      2.82 o 
  -4   6   2       22.33       23.39      3.93 o 
  -3   6   2       28.11       30.88      2.64 o 
  -2   6   2        0.23       -0.37      0.76 o 
  -1   6   2       51.82       56.54      1.67 o 
   0   6   2      103.07       93.86      2.95 o 
   1   6   2       10.82       11.05      1.63 o 
   2   6   2        7.50        9.24      1.69 o 
   3   6   2        4.93        1.26      2.05 o 
   4   6   2        0.13       -0.14      2.03 o 
   5   6   2        0.04       -1.40      3.18 o 
   6   6   2       40.20       52.03     10.61 o 
   7   6   2        0.34        0.26      3.25 o 
   8   6   2       38.89       26.16      8.52 o 
   9   6   2        0.47        1.72      4.51 o 
  10   6   2        0.13       -4.71      6.30 o 
 -10   7   2        0.10       -5.26      8.15 o 
  -9   7   2        2.90        7.11      4.85 o 
  -8   7   2        4.85        2.10      4.01 o 
  -7   7   2       65.05       30.00     14.86 o 
  -6   7   2      108.57      115.87      5.24 o 
  -5   7   2        1.41        3.97      2.56 o 
  -4   7   2       22.43       14.16      3.36 o 
  -3   7   2        6.42        4.02      1.55 o 
  -2   7   2      106.35      118.07      5.10 o 
  -1   7   2       92.47      106.39      4.41 o 
   0   7   2      101.65      105.11      2.39 o 
   1   7   2        8.39        9.78      1.65 o 
   2   7   2       35.07       39.97      2.44 o 
   3   7   2        4.59        2.86      2.12 o 
   4   7   2        0.00        0.37      2.55 o 
   5   7   2        1.15       -0.69      3.39 o 
   6   7   2       78.41       91.00      4.63 o 
   7   7   2       33.80       30.72      8.19 o 
   8   7   2       11.95       13.62      4.86 o 
   9   7   2        2.33        0.92      3.99 o 
  -9   8   2       26.51       27.78      5.09 o 
  -8   8   2        8.21       10.87      3.98 o 
  -7   8   2       13.36       10.45      3.43 o 
  -6   8   2       22.40       24.05      3.68 o 
  -5   8   2       37.50       29.68      4.66 o 
  -4   8   2       20.05       16.85      6.11 o 
  -3   8   2      139.03      155.23      6.10 o 
  -2   8   2        7.38        5.47      3.24 o 
  -1   8   2       18.97       20.85      3.34 o 
   0   8   2        2.68        4.35      0.94 o 
   1   8   2      238.82      263.84      4.03 o 
   2   8   2       58.87       55.20      3.24 o 
   3   8   2       15.10        5.54      2.75 o 
   4   8   2        4.03        2.49      2.68 o 
   5   8   2      101.99      130.72      5.98 o 
   6   8   2      383.19      418.32      9.34 o 
   7   8   2        8.06        8.10      3.66 o 
   8   8   2        6.62        7.72      4.97 o 
   9   8   2        0.69       -0.55      3.93 o 
  -9   9   2        0.07        9.87      5.60 o 
  -8   9   2       53.23       39.48      8.20 o 
  -7   9   2        7.90        6.52      3.88 o 
  -6   9   2        6.51        4.04      3.12 o 
  -5   9   2       41.33       35.35      7.35 o 
  -4   9   2      324.11      362.63     12.06 o 
  -3   9   2       20.00       18.05      8.36 o 
  -2   9   2       70.44       88.55      6.18 o 
  -1   9   2        0.22        2.46      3.57 o 
   0   9   2        0.65       -1.16      3.22 o 
   1   9   2      172.86      199.71      3.98 o 
   2   9   2       25.49       28.08      2.45 o 
   3   9   2       15.24       13.53      2.88 o 
   4   9   2       55.77       70.12      5.75 o 
   5   9   2       49.52       46.40     15.23 o 
   6   9   2       55.23       51.02     15.42 o 
   7   9   2        8.72        5.35      3.27 o 
   8   9   2        2.01       12.26      6.39 o 
  -8  10   2        0.76       -2.28      3.66 o 
  -7  10   2        0.11       -1.98      2.71 o 
  -6  10   2        1.51        2.94      3.06 o 
  -5  10   2       42.11       48.78      7.50 o 
  -4  10   2       33.80       23.92     10.34 o 
  -3  10   2       19.07       17.32      8.87 o 
  -2  10   2      264.92      304.30      9.10 o 
  -1  10   2       22.80       18.80      8.76 o 
   0  10   2        1.48        4.31      3.18 o 
   1  10   2       15.91       15.80      1.82 o 
   2  10   2       12.62       10.33      2.51 o 
   3  10   2        0.34        1.17      2.10 o 
   4  10   2       49.09       50.74      5.65 o 
   5  10   2       22.02       22.29      4.81 o 
   6  10   2        0.83        0.84      3.09 o 
   7  10   2        0.68       -0.89      3.12 o 
   8  10   2        0.38        5.40      5.45 o 
  -7  11   2        0.41        3.81      7.19 o 
  -6  11   2        0.10        5.53      6.59 o 
  -5  11   2        3.70        1.67      5.33 o 
  -4  11   2       42.16       45.27      6.33 o 
  -3  11   2       59.02       71.40      6.79 o 
  -2  11   2       22.93       14.52      6.75 o 
  -1  11   2        8.50        4.49      3.48 o 
   0  11   2        0.95        1.13      3.37 o 
   1  11   2        0.20        0.98      1.16 o 
   2  11   2        8.96        3.22      1.93 o 
   3  11   2        9.18        8.20      3.08 o 
   4  11   2        5.96        1.33      3.44 o 
   5  11   2       54.39       48.91      8.34 o 
   6  11   2        2.19        4.14      3.26 o 
   7  11   2        9.31        6.83      3.67 o 
  -7  12   2        4.95        9.18      7.81 o 
  -6  12   2        0.05       -1.20      5.51 o 
  -5  12   2       12.00        4.62      6.20 o 
  -4  12   2       45.97       36.43     16.61 o 
  -3  12   2        0.09        4.95      5.89 o 
  -2  12   2        1.22        4.91      5.83 o 
  -1  12   2       22.52       24.52      4.59 o 
   0  12   2        0.29        8.49      3.63 o 
   1  12   2        2.84        0.97      1.20 o 
   2  12   2       21.73        7.85      4.98 o 
   3  12   2       59.16       61.34      6.13 o 
   4  12   2      113.96      126.62      7.61 o 
   5  12   2       25.02       11.12      5.04 o 
   6  12   2        1.13       -4.23      3.87 o 
  -6  13   2        1.47       -1.64      8.34 o 
  -5  13   2        0.37        0.77      5.12 o 
  -4  13   2       11.34        8.00      5.52 o 
  -3  13   2        0.32       -3.54      4.72 o 
  -2  13   2        6.44        7.43      5.21 o 
  -1  13   2        6.28       16.25      5.17 o 
   0  13   2        2.02        7.24      5.30 o 
   1  13   2        7.31        4.79      3.56 o 
   2  13   2        4.93        0.99      1.77 o 
   3  13   2        4.20        3.33      3.31 o 
   4  13   2        5.24        1.30      3.25 o 
   5  13   2        0.96        1.08      4.54 o 
  -4  14   2       13.50       14.77      5.71 o 
  -3  14   2        7.52        3.78      5.62 o 
  -2  14   2        0.17        7.96      5.04 o 
  -1  14   2        0.02        1.62      4.19 o 
   0  14   2        1.73        3.17      3.64 o 
   1  14   2        0.19        1.41      2.83 o 
   2  14   2        5.66        5.81      5.44 o 
   3  14   2        0.71       -0.58      3.25 o 
   4  14   2        0.24        3.10      4.58 o 
  -2  15   2        0.23        0.78      6.26 o 
  -1  15   2        1.39        2.23      7.54 o 
   0  15   2        0.78       21.51     11.14 o 
   1  15   2        0.19       -9.24     10.15 o 
 -11   1   3        1.92       -1.06      3.39 o 
 -10   1   3        3.59       12.01      4.87 o 
  -9   1   3        5.53        4.08      3.05 o 
  -8   1   3       68.15       71.40      4.27 o 
  -7   1   3      338.55      353.93      7.16 o 
  -6   1   3        0.47        2.02      2.30 o 
  -5   1   3        3.69        0.89      2.27 o 
  -4   1   3       17.53       16.98      2.81 o 
  -3   1   3       96.56       89.54      8.95 o 
  -2   1   3      588.83      567.97      8.70 o 
  -1   1   3      486.57      484.61      7.90 o 
   0   1   3        0.60        4.85      2.57 o 
   1   1   3     1149.09     1100.85     14.72 o 
   2   1   3      395.96      387.95      7.61 o 
   3   1   3      377.29      362.27     16.71 o 
   4   1   3      591.89      679.55     11.76 o 
   5   1   3        2.25        1.63      2.04 o 
   6   1   3        0.76       -0.04      2.19 o 
   7   1   3       43.86       46.22      3.83 o 
   8   1   3       11.62       17.13      6.07 o 
   9   1   3        3.57        6.22      6.22 o 
  10   1   3        1.00        1.55      8.77 o 
 -11   2   3       32.43       35.47      8.85 o 
 -10   2   3       37.68       39.44      6.94 o 
  -9   2   3       19.79       16.57      5.67 o 
  -8   2   3        5.51        4.09      2.94 o 
  -7   2   3        5.84        7.43      3.55 o 
  -6   2   3      219.78      225.49      6.20 o 
  -5   2   3       21.30       22.47      7.81 o 
  -4   2   3      276.01      269.03      6.13 o 
  -3   2   3        0.17       -0.42      1.88 o 
  -2   2   3     2138.35     2014.33     20.09 o 
  -1   2   3      533.23      484.98      7.55 o 
   0   2   3     1772.31     1680.19     16.84 o 
   1   2   3      735.68      753.58     10.14 o 
   2   2   3       78.39       83.23      3.38 o 
   3   2   3       50.22       60.00      3.50 o 
   4   2   3       56.11       62.51      3.10 o 
   5   2   3       85.89       86.44      7.28 o 
   6   2   3        0.04       -2.67      3.68 o 
   7   2   3       44.71       35.39      7.19 o 
   8   2   3        0.00        1.44      2.30 o 
   9   2   3        9.41       10.62      6.48 o 
  10   2   3       15.85       22.99      8.12 o 
 -11   3   3        4.05        3.85      5.93 o 
 -10   3   3        1.35        0.47      4.47 o 
  -9   3   3       38.04       24.40      8.82 o 
  -8   3   3       17.38       10.56      5.43 o 
  -7   3   3       26.42       14.64      5.88 o 
  -6   3   3        7.03        7.09      3.30 o 
  -5   3   3      176.61      214.97      5.36 o 
  -4   3   3      440.53      449.65      7.02 o 
  -3   3   3        2.77        1.91      2.23 o 
  -2   3   3       11.44        9.97      2.16 o 
  -1   3   3     1317.63     1246.22     13.27 o 
   0   3   3       54.60       55.32      2.92 o 
   1   3   3        7.38        8.65      2.13 o 
   2   3   3       71.42       85.09      3.28 o 
   3   3   3      447.19      468.84     13.45 o 
   4   3   3       75.29       76.79      3.62 o 
   5   3   3      145.31      157.33      4.57 o 
   6   3   3        2.76        0.11      4.22 o 
   7   3   3        1.02        0.49      2.75 o 
   8   3   3        0.02        3.68      2.59 o 
   9   3   3       20.45       37.17      9.12 o 
  10   3   3       18.71       32.55      9.17 o 
 -10   4   3       20.33       20.91      5.83 o 
  -9   4   3        0.01       -0.77      3.01 o 
  -8   4   3       14.57        5.08      3.92 o 
  -7   4   3        6.44        5.23      3.71 o 
  -6   4   3        1.13        2.26      2.94 o 
  -5   4   3        4.74        3.80      2.36 o 
  -4   4   3      106.82      119.11      3.74 o 
  -3   4   3      357.00      363.57      5.22 o 
  -2   4   3      134.38      137.72      3.59 o 
  -1   4   3       62.24       73.55      2.56 o 
   0   4   3       39.39       32.81      2.17 o 
   1   4   3       31.97       29.92      2.18 o 
   2   4   3        3.69        0.93      2.28 o 
   3   4   3       72.94       92.96      4.22 o 
   4   4   3       49.31       51.22     11.34 o 
   5   4   3       73.87       79.81      3.96 o 
   6   4   3        4.86        3.12      4.81 o 
   7   4   3        9.11        6.68      4.00 o 
   8   4   3        2.55        0.92      2.97 o 
   9   4   3        7.92        3.75      4.23 o 
  10   4   3        2.06       25.14      8.79 o 
 -10   5   3       18.20       15.73      5.64 o 
  -9   5   3        6.89       10.70      7.64 o 
  -8   5   3       10.64        1.43      3.37 o 
  -7   5   3        0.72        0.17      2.89 o 
  -6   5   3       56.88       67.98      7.56 o 
  -5   5   3        5.40        3.42      2.43 o 
  -4   5   3        5.05        3.77      1.93 o 
  -3   5   3       10.22       10.72      3.51 o 
  -2   5   3       39.88       48.29      2.81 o 
  -1   5   3        0.00       -0.71      1.68 o 
   0   5   3        4.96        7.88      1.93 o 
   1   5   3      505.11      540.16      7.90 o 
   2   5   3        5.27        5.98      2.69 o 
   3   5   3      477.62      496.88     11.60 o 
   4   5   3       26.60       23.39      4.31 o 
   5   5   3       17.57       15.31      6.04 o 
   6   5   3       13.85        6.75      5.64 o 
   7   5   3        0.77        2.07      3.52 o 
   8   5   3        5.28        2.93      3.50 o 
   9   5   3        6.14        5.95      3.81 o 
 -10   6   3        7.76        6.01      7.14 o 
  -9   6   3        1.25        5.23      5.58 o 
  -8   6   3        2.50        0.72      4.01 o 
  -7   6   3        1.82       -0.30      2.39 o 
  -6   6   3       39.24       24.39      6.39 o 
  -5   6   3       17.83       20.05      2.87 o 
  -4   6   3       56.65       56.09      6.37 o 
  -3   6   3       94.73      101.52      3.01 o 
  -2   6   3       60.59       54.82      2.39 o 
  -1   6   3      274.78      276.78      4.37 o 
   0   6   3      613.35      635.01      7.30 o 
   1   6   3      281.34      299.22      5.97 o 
   2   6   3        4.01        5.45      2.73 o 
   3   6   3       37.13       32.82      3.63 o 
   4   6   3       59.17       46.83      9.75 o 
   5   6   3       10.78        4.32      4.36 o 
   6   6   3       16.09       10.54      6.43 o 
   7   6   3        1.35        1.36      4.24 o 
   8   6   3       16.85        9.80      4.59 o 
   9   6   3        0.14       -6.39      4.26 o 
  -9   7   3       24.45       15.92      8.65 o 
  -8   7   3        1.43       -0.66      3.65 o 
  -7   7   3       21.16        7.85      4.90 o 
  -6   7   3        1.25        0.76      2.70 o 
  -5   7   3        8.67        3.08      2.32 o 
  -4   7   3        5.01        1.18      2.37 o 
  -3   7   3        7.60        7.10      1.63 o 
  -2   7   3        5.76        5.23      1.26 o 
  -1   7   3        0.69        2.86      2.19 o 
   0   7   3      262.19      279.71      8.58 o 
   1   7   3      162.20      198.86      4.93 o 
   2   7   3        5.22        6.19      2.34 o 
   3   7   3      136.72      148.34      4.16 o 
   4   7   3       18.47        2.21      3.08 o 
   5   7   3       68.97       86.98      9.65 o 
   6   7   3        0.65       -0.45      4.15 o 
   7   7   3       38.87       13.46      8.12 o 
   8   7   3        0.49        0.94      3.86 o 
   9   7   3        1.76        1.77      4.92 o 
  -9   8   3        2.77        5.81      5.77 o 
  -8   8   3        1.48        0.32      4.50 o 
  -7   8   3       15.04        7.86      4.86 o 
  -6   8   3       31.27       22.20      8.52 o 
  -5   8   3       31.08       27.53      7.15 o 
  -4   8   3        1.45        1.11      2.29 o 
  -3   8   3       33.40       33.05      2.44 o 
  -2   8   3       17.34       15.60      6.23 o 
  -1   8   3       24.59       17.88      5.83 o 
   0   8   3      156.76      168.89      5.21 o 
   1   8   3        5.51        6.17      1.87 o 
   2   8   3      210.36      229.96      5.30 o 
   3   8   3        8.12        7.90      4.16 o 
   4   8   3        0.31       -0.09      2.52 o 
   5   8   3        0.08        1.07      3.53 o 
   6   8   3        0.00        4.32      3.69 o 
   7   8   3       36.75       21.72     10.14 o 
   8   8   3        4.94        1.44      3.89 o 
  -8   9   3        6.15        1.87      4.13 o 
  -7   9   3       35.67       25.34      9.12 o 
  -6   9   3       32.78       13.65      6.95 o 
  -5   9   3        9.35        6.71      2.14 o 
  -4   9   3      101.00      114.68      7.37 o 
  -3   9   3       19.04       10.94      7.69 o 
  -2   9   3       92.81      101.79      8.06 o 
  -1   9   3       69.74       80.97      5.72 o 
   0   9   3      141.52      149.48      6.59 o 
   1   9   3        0.23        2.07      2.25 o 
   2   9   3       10.61       10.52      3.39 o 
   3   9   3        0.23        1.35      3.12 o 
   4   9   3        0.16       -0.38      3.46 o 
   5   9   3        1.45        5.18      4.26 o 
   6   9   3       13.95       13.06      4.80 o 
   7   9   3        2.72        2.38      3.96 o 
   8   9   3        6.70        2.37      4.56 o 
  -8  10   3        0.53       12.46     10.20 o 
  -7  10   3        0.06        2.63      2.29 o 
  -6  10   3       16.51       16.46      5.75 o 
  -5  10   3       12.26        7.46      7.30 o 
  -4  10   3       66.28       85.64     11.26 o 
  -3  10   3       34.56       47.82     10.74 o 
  -2  10   3      163.96      219.22      8.80 o 
  -1  10   3       63.22       73.51      5.69 o 
   0  10   3       21.21       15.65      4.34 o 
   1  10   3        0.77        1.27      2.08 o 
   2  10   3       11.89       11.34      3.39 o 
   3  10   3       92.46      108.19      4.69 o 
   4  10   3        0.97       -1.41      2.94 o 
   5  10   3       25.27       10.58      6.90 o 
   6  10   3        5.19        5.90      4.36 o 
   7  10   3        4.04        8.85      5.90 o 
  -7  11   3        1.81        7.65      9.10 o 
  -6  11   3        5.42        7.81      7.32 o 
  -5  11   3       16.10       15.50      8.55 o 
  -4  11   3       28.53       25.73     13.34 o 
  -3  11   3        0.35       -3.55      5.38 o 
  -2  11   3        1.91        0.27      3.96 o 
  -1  11   3        4.87        7.96      6.01 o 
   0  11   3        1.04       -2.79      3.81 o 
   1  11   3       40.01       37.80     10.81 o 
   2  11   3       33.85       20.96      9.50 o 
   3  11   3        2.08       -0.24      2.39 o 
   4  11   3        5.61        3.04      3.26 o 
   5  11   3       95.36      111.16     15.53 o 
   6  11   3        0.00        5.65      4.18 o 
  -6  12   3        2.39        3.92      7.36 o 
  -5  12   3       13.96       27.93      7.46 o 
  -4  12   3        0.91       -0.75      5.01 o 
  -3  12   3       12.48       11.35      5.61 o 
  -2  12   3       13.52        3.25      6.38 o 
  -1  12   3       13.25        2.30      4.34 o 
   0  12   3        9.67        3.47      4.49 o 
   1  12   3        0.32        0.43      1.51 o 
   2  12   3       12.38        9.17      2.69 o 
   3  12   3       11.53        6.84      4.24 o 
   4  12   3       33.31       -0.35      4.90 o 
   5  12   3        1.26        0.25      3.66 o 
  -5  13   3        1.62        6.53      7.40 o 
  -4  13   3        4.48       -2.16      6.04 o 
  -3  13   3        0.56        6.50      6.51 o 
  -2  13   3       51.16       45.66     16.70 o 
  -1  13   3        5.72        5.13      4.84 o 
   0  13   3        3.47        3.93      4.60 o 
   1  13   3        0.32        1.33      4.66 o 
   2  13   3        5.48        3.81      2.46 o 
   3  13   3        8.36        4.29      3.85 o 
   4  13   3        3.19       -1.28      3.83 o 
  -3  14   3        0.53        9.43      9.01 o 
  -2  14   3       23.77       29.40     10.84 o 
  -1  14   3        0.83        3.13      5.69 o 
   0  14   3        6.42        4.66      4.73 o 
   1  14   3        2.35        7.15      4.62 o 
   2  14   3        0.12       -2.65      5.57 o 
   3  14   3        3.41        2.31      3.81 o 
 -10   0   4        0.02        6.23      5.52 o 
  -9   0   4        0.83        3.05      4.90 o 
  -8   0   4      108.44      118.21      9.43 o 
  -7   0   4     1210.42     1288.11     26.91 o 
  -6   0   4       38.24       26.24     10.29 o 
  -5   0   4       21.12       16.10      7.07 o 
  -4   0   4       87.68       72.73      6.68 o 
  -3   0   4     1264.79     1174.00     28.43 o 
  -2   0   4     1316.05     1361.21     24.84 o 
  -1   0   4      873.92      920.34     20.16 o 
   0   0   4     1549.07     1472.71     26.18 o 
   1   0   4      377.03      355.42     12.14 o 
   2   0   4        4.26       11.66     14.05 o 
   3   0   4      300.29      295.76     16.38 o 
   4   0   4        1.30       -4.67      5.29 o 
   5   0   4       14.98       22.70     10.12 o 
   6   0   4       97.27       84.63     19.57 o 
   7   0   4      175.56      155.59     23.49 o 
   8   0   4        3.18        5.83      8.31 o 
   9   0   4        4.52       -0.68      8.02 o 
 -10   1   4        0.00        0.23      3.58 o 
  -9   1   4       24.09       22.64      4.88 o 
  -8   1   4        6.83        8.66      3.90 o 
  -7   1   4       44.92       38.08      9.63 o 
  -6   1   4      195.75      182.92      6.34 o 
  -5   1   4       57.88       67.75      5.77 o 
  -4   1   4        0.80        2.86      2.78 o 
  -3   1   4        2.94        5.79      2.61 o 
  -2   1   4      231.39      226.21      5.96 o 
  -1   1   4       60.76       64.88      5.34 o 
   0   1   4       44.51       52.09      4.13 o 
   1   1   4       36.39       41.19      5.00 o 
   2   1   4     1833.07     1790.46     22.98 o 
   3   1   4       67.48       66.10      4.93 o 
   4   1   4        7.46        9.75      5.84 o 
   5   1   4       14.19       -1.08      3.27 o 
   6   1   4       32.00       47.98      9.25 o 
   7   1   4       25.00       23.53      3.62 o 
   8   1   4        0.60        0.62      3.09 o 
   9   1   4        0.43       14.43      7.90 o 
 -10   2   4        3.49        1.47      3.50 o 
  -9   2   4       41.16       20.01      8.81 o 
  -8   2   4       51.90       45.17     11.13 o 
  -7   2   4        2.62        0.81      3.73 o 
  -6   2   4        8.25        2.37      3.34 o 
  -5   2   4        7.72        6.10      3.89 o 
  -4   2   4       10.54        9.97      2.95 o 
  -3   2   4      305.35      289.93      6.70 o 
  -2   2   4       69.19       78.87      3.84 o 
  -1   2   4      303.91      291.28      6.17 o 
   0   2   4       87.65       98.35      4.86 o 
   1   2   4     1175.99     1159.14     14.65 o 
   2   2   4      297.30      262.29      5.72 o 
   3   2   4        4.42        3.91      2.74 o 
   4   2   4        4.26       -0.51      2.44 o 
   5   2   4        3.60        2.21      2.64 o 
   6   2   4        3.67        7.40      2.62 o 
   7   2   4        0.11        2.09      1.91 o 
   8   2   4        1.26        0.30      3.35 o 
   9   2   4        0.35        9.50      7.52 o 
 -10   3   4        0.79        5.26      3.99 o 
  -9   3   4        7.43        4.06      4.42 o 
  -8   3   4        0.05        0.47      3.42 o 
  -7   3   4       41.68       13.90      9.70 o 
  -6   3   4       53.32       49.23     13.08 o 
  -5   3   4      266.68      295.97      7.14 o 
  -4   3   4       60.00       70.45      4.10 o 
  -3   3   4      323.13      348.77      7.05 o 
  -2   3   4      200.66      191.03      5.28 o 
  -1   3   4      313.63      327.73      6.32 o 
   0   3   4       64.04       51.68      4.17 o 
   1   3   4        1.47       -0.18      2.17 o 
   2   3   4       53.16       60.99      3.94 o 
   3   3   4      180.88      185.92      5.45 o 
   4   3   4        0.00        2.22      2.70 o 
   5   3   4        0.16        3.12      3.67 o 
   6   3   4       21.83       15.05      6.77 o 
   7   3   4        0.18       -3.47      5.93 o 
   8   3   4       14.09        3.70      3.39 o 
   9   3   4        0.20       -2.50      6.27 o 
 -10   4   4        2.39        2.29      4.23 o 
  -9   4   4        7.82        9.64      6.34 o 
  -8   4   4        2.35        2.23      3.95 o 
  -7   4   4       22.69       10.11      6.81 o 
  -6   4   4       76.78       85.70      5.44 o 
  -5   4   4      393.07      422.11      8.87 o 
  -4   4   4      187.47      187.19      7.10 o 
  -3   4   4      239.71      215.84      5.52 o 
  -2   4   4      218.99      211.72      5.45 o 
  -1   4   4      133.53      141.82      5.09 o 
   0   4   4        4.96        6.34      2.43 o 
   1   4   4       79.53       87.23      4.25 o 
   2   4   4       27.62       29.72      4.09 o 
   3   4   4       34.38       41.83      4.29 o 
   4   4   4        0.03        2.96      3.04 o 
   5   4   4      118.15      119.41      6.46 o 
   6   4   4        0.00        4.96      3.63 o 
   7   4   4       17.62       25.31     10.02 o 
   8   4   4       21.76       24.14      5.25 o 
   9   4   4       16.59       34.67      8.27 o 
 -10   5   4        0.32        3.41      3.98 o 
  -9   5   4        1.85        2.31      5.25 o 
  -8   5   4       24.63        6.23      5.20 o 
  -7   5   4        0.27        0.60      3.12 o 
  -6   5   4       54.90       56.38      9.41 o 
  -5   5   4       78.74       89.52      4.94 o 
  -4   5   4        0.26        4.16      2.72 o 
  -3   5   4      153.42      168.11      4.43 o 
  -2   5   4        0.97        1.03      1.93 o 
  -1   5   4      125.16      141.34      7.49 o 
   0   5   4      123.30      126.83      4.01 o 
   1   5   4        8.49        7.06      2.73 o 
   2   5   4       48.66       59.12      4.41 o 
   3   5   4       27.85       27.63      4.50 o 
   4   5   4        3.01        3.77      4.06 o 
   5   5   4        4.12        3.64      3.10 o 
   6   5   4        1.70        1.74      2.66 o 
   7   5   4        1.04        3.57      6.66 o 
   8   5   4        6.13        6.30      4.76 o 
   9   5   4        0.53       -3.26      8.22 o 
  -9   6   4        2.85        5.40      4.66 o 
  -8   6   4        3.77        0.46      4.20 o 
  -7   6   4        1.71        1.67      3.33 o 
  -6   6   4       19.09       12.28      5.17 o 
  -5   6   4        0.37        1.63      2.50 o 
  -4   6   4      161.37      174.84      4.83 o 
  -3   6   4        4.81        9.90      3.20 o 
  -2   6   4        2.28        5.93      2.36 o 
  -1   6   4        3.00        3.70      2.14 o 
   0   6   4       74.63       83.89      4.69 o 
   1   6   4       16.47       23.24      3.01 o 
   2   6   4      118.27      127.58      4.74 o 
   3   6   4        1.77        1.28      3.29 o 
   4   6   4       11.46       10.42      5.36 o 
   5   6   4        2.98        4.26      3.12 o 
   6   6   4       29.13       11.15     10.97 o 
   7   6   4       14.58        8.04      8.30 o 
   8   6   4        0.31        6.52      6.15 o 
  -9   7   4        1.88        4.72      6.31 o 
  -8   7   4        7.31       12.12      6.15 o 
  -7   7   4        0.38       -0.19      3.16 o 
  -6   7   4        9.77        5.84      4.34 o 
  -5   7   4       21.31       11.67      3.42 o 
  -4   7   4       20.00       19.90      3.02 o 
  -3   7   4       77.56       82.50      3.75 o 
  -2   7   4        0.30        2.12      2.36 o 
  -1   7   4       33.01       33.57      3.58 o 
   0   7   4        6.59        6.11      2.21 o 
   1   7   4       31.52       33.75      5.64 o 
   2   7   4      113.05      124.65      5.71 o 
   3   7   4        4.61        5.06      3.42 o 
   4   7   4        1.68        1.27      3.06 o 
   5   7   4       37.84       11.26      8.67 o 
   6   7   4        2.93       -1.10      5.74 o 
   7   7   4       40.68       20.46     17.62 o 
   8   7   4       12.51       21.28      7.24 o 
  -9   8   4        3.60        3.30      5.59 o 
  -8   8   4        1.88       -2.03      9.75 o 
  -7   8   4       38.33       27.44      6.01 o 
  -6   8   4       22.20       18.16      4.51 o 
  -5   8   4      209.20      242.49      6.65 o 
  -4   8   4      214.48      240.36      6.02 o 
  -3   8   4      155.07      172.53      5.28 o 
  -2   8   4       54.55       57.44      2.57 o 
  -1   8   4       31.34       33.64      5.67 o 
   0   8   4        0.33       -0.43      2.36 o 
   1   8   4        1.83        4.08      2.96 o 
   2   8   4        0.31       -0.67      2.55 o 
   3   8   4       24.83       17.15      6.68 o 
   4   8   4        8.91        4.67      3.11 o 
   5   8   4        3.61        2.26      4.09 o 
   6   8   4       19.95        8.76      7.20 o 
   7   8   4        3.55       -4.42      7.32 o 
   8   8   4        1.07        1.22      5.41 o 
  -8   9   4        1.84        2.19      4.23 o 
  -7   9   4        0.40        8.06      8.96 o 
  -6   9   4        1.52       -0.04      2.77 o 
  -5   9   4       33.27       22.04      3.76 o 
  -4   9   4        9.55        8.49      2.36 o 
  -3   9   4       48.39       49.02      6.21 o 
  -2   9   4       52.08       48.10      7.31 o 
  -1   9   4       42.86       42.63      7.42 o 
   0   9   4       79.02        0.20      7.78 o 
   1   9   4        6.43        8.48      2.75 o 
   2   9   4       23.75       17.38      5.53 o 
   3   9   4        1.35       -0.62      2.68 o 
   4   9   4        4.75        4.30      3.38 o 
   5   9   4       10.96        4.00      3.70 o 
   6   9   4        5.35        1.99      5.46 o 
   7   9   4        0.25        2.26      5.63 o 
  -7  10   4        1.21        9.38      6.51 o 
  -6  10   4        6.39        3.02      6.62 o 
  -5  10   4        0.03        2.71      6.78 o 
  -4  10   4      102.50      125.77     25.27 o 
  -3  10   4      209.05      265.72     10.05 o 
  -2  10   4       18.39       18.88      9.30 o 
  -1  10   4       26.88       22.12      8.00 o 
   0  10   4       34.61       28.93      4.14 o 
   1  10   4       38.38       33.35      7.73 o 
   2  10   4        0.00        0.44      2.68 o 
   3  10   4        3.77        4.12      3.16 o 
   4  10   4        7.70        0.11      2.97 o 
   5  10   4        1.23        0.16      3.58 o 
   6  10   4        0.86        3.88      6.58 o 
  -6  11   4        0.10        7.11      6.36 o 
  -5  11   4        1.49       -3.87      6.13 o 
  -4  11   4        0.46        1.48      5.25 o 
  -3  11   4       25.72       21.72      8.02 o 
  -2  11   4      113.57      162.81      8.56 o 
  -1  11   4        0.41        0.90      4.26 o 
   0  11   4        4.37        2.22      1.95 o 
   1  11   4        0.00       -0.74      2.35 o 
   2  11   4        0.42        0.76      2.90 o 
   3  11   4        1.26       -0.09      3.26 o 
   4  11   4        4.16        6.82      4.01 o 
   5  11   4        0.49       -0.01      4.01 o 
  -5  12   4       18.55       47.26     16.27 o 
  -4  12   4        8.52       -3.68      6.96 o 
  -3  12   4       24.67       23.95     16.49 o 
  -2  12   4        4.04       -0.34      5.36 o 
  -1  12   4        9.76        4.31      5.25 o 
   0  12   4        2.25       -2.66      5.26 o 
   1  12   4        0.00        1.43      1.68 o 
   2  12   4       10.61        2.57      3.24 o 
   3  12   4        0.38       -0.28      2.73 o 
   4  12   4        1.16        2.56      4.05 o 
  -4  13   4       13.70       13.44      8.13 o 
  -3  13   4        0.45        0.34      6.06 o 
  -2  13   4        0.02        2.17      5.45 o 
  -1  13   4        3.48        3.93      6.16 o 
   0  13   4        6.33        0.48      4.59 o 
   1  13   4        2.32        6.48      6.08 o 
   2  13   4        0.72        0.32      5.07 o 
   3  13   4        0.28        2.51      3.46 o 
  -1  14   4       19.50       20.71      8.54 o 
   0  14   4        3.25        2.05      6.26 o 
 -10   1   5        4.75        6.56      4.62 o 
  -9   1   5       10.75       12.03      5.36 o 
  -8   1   5       55.70       45.74     11.23 o 
  -7   1   5       38.87       22.91      6.23 o 
  -6   1   5      691.40      729.26     13.89 o 
  -5   1   5       49.61       33.30     10.37 o 
  -4   1   5       19.58       22.20      4.04 o 
  -3   1   5        5.44        3.66      3.60 o 
  -2   1   5       38.64       37.40      8.61 o 
  -1   1   5      132.51      137.49      6.51 o 
   0   1   5      143.39      149.05      6.16 o 
   1   1   5        0.00        2.00      3.39 o 
   2   1   5       15.49       25.92      4.71 o 
   3   1   5        0.67        1.49      4.15 o 
   4   1   5       70.29       62.07      6.95 o 
   5   1   5        3.60        2.50      4.34 o 
   6   1   5       28.98        9.43      9.75 o 
   7   1   5       18.11        9.76      9.55 o 
   8   1   5       16.69        3.40      4.96 o 
   9   1   5        2.82       16.94     10.05 o 
 -10   2   5        0.00        2.62      4.31 o 
  -9   2   5        0.03       -1.03      3.76 o 
  -8   2   5      174.16      222.84      7.89 o 
  -7   2   5      134.35      138.76      6.99 o 
  -6   2   5      216.48      232.19      8.33 o 
  -5   2   5       76.14       81.40      8.10 o 
  -4   2   5        3.27        5.10      3.62 o 
  -3   2   5       50.24       40.28      4.98 o 
  -2   2   5       17.03       18.67      3.76 o 
  -1   2   5       24.93       24.94      3.67 o 
   0   2   5        6.14        6.57      3.10 o 
   1   2   5       31.27       35.55      4.19 o 
   2   2   5      941.21      938.86     15.92 o 
   3   2   5       44.82       29.66     10.23 o 
   4   2   5       21.71       14.45      4.37 o 
   5   2   5       51.79       42.30     11.83 o 
   6   2   5      104.77      108.89      6.54 o 
   7   2   5       11.13       15.01      7.31 o 
   8   2   5        3.09       -6.34      7.83 o 
 -10   3   5        4.86        0.09      4.57 o 
  -9   3   5        1.50        1.54      4.06 o 
  -8   3   5       25.40        5.95      5.17 o 
  -7   3   5        0.34       -0.79      3.89 o 
  -6   3   5        0.32       -0.25      3.34 o 
  -5   3   5        0.73        0.81      3.13 o 
  -4   3   5      271.52      296.78      8.50 o 
  -3   3   5       58.79       70.19      4.64 o 
  -2   3   5      135.78      152.32      6.63 o 
  -1   3   5       13.04       11.82      3.31 o 
   0   3   5       17.88       12.58      3.88 o 
   1   3   5      128.64      155.88      5.99 o 
   2   3   5       36.30       32.96      6.45 o 
   3   3   5       61.56       58.82      9.58 o 
   4   3   5       20.70       13.74     11.49 o 
   5   3   5       20.73       12.95      5.76 o 
   6   3   5        3.99       -2.15      3.58 o 
   7   3   5        0.70        3.39      8.96 o 
   8   3   5        1.11       -0.91      7.91 o 
  -9   4   5       54.09       50.78     25.56 o 
  -8   4   5        0.00       -0.15      4.56 o 
  -7   4   5       61.59       65.94      9.11 o 
  -6   4   5        0.32       -0.75      4.46 o 
  -5   4   5       59.34       54.66      5.06 o 
  -4   4   5      252.33      267.87      7.32 o 
  -3   4   5       21.21       13.47      6.00 o 
  -2   4   5      108.88      112.34      8.41 o 
  -1   4   5       57.85       57.44      9.48 o 
   0   4   5       24.65       18.12      6.01 o 
   1   4   5       22.00       11.58      4.57 o 
   2   4   5       25.11       25.23      5.14 o 
   3   4   5        0.35        1.22      3.07 o 
   4   4   5       43.36       44.40      5.18 o 
   5   4   5       24.81       20.62      6.63 o 
   6   4   5        0.74        2.80      4.86 o 
   7   4   5        7.93       10.88      4.62 o 
   8   4   5        0.23       13.51      9.34 o 
  -9   5   5        2.61        2.20      5.60 o 
  -8   5   5        8.55        4.18      4.53 o 
  -7   5   5        0.03        0.50      3.75 o 
  -6   5   5       64.25       65.20      5.74 o 
  -5   5   5       50.53       56.76      4.95 o 
  -4   5   5        9.67       10.07      4.00 o 
  -3   5   5        9.24       13.33      4.65 o 
  -2   5   5       13.92       16.19      6.57 o 
  -1   5   5        6.92        3.39      3.65 o 
   0   5   5        9.32        3.52      3.28 o 
   1   5   5       11.88        3.38      3.30 o 
   2   5   5       51.88       66.67      5.93 o 
   3   5   5       24.15       24.84      5.42 o 
   4   5   5       67.63       76.34      5.94 o 
   5   5   5       19.36       13.37      5.73 o 
   6   5   5        0.03       -1.24      3.91 o 
   7   5   5        6.59       11.81      9.34 o 
   8   5   5        2.80       -1.49      6.97 o 
  -9   6   5        6.81        7.07      5.22 o 
  -8   6   5       68.79       59.62     20.46 o 
  -7   6   5        0.27        5.23      4.59 o 
  -6   6   5       17.11       18.17      5.12 o 
  -5   6   5      274.34      303.97      9.15 o 
  -4   6   5       39.49       49.26      5.65 o 
  -3   6   5        1.29        5.09      3.38 o 
  -2   6   5       14.09       13.94      4.22 o 
  -1   6   5        0.41        0.34      2.69 o 
   0   6   5        0.69        1.40      2.92 o 
   1   6   5        0.01        1.75      2.91 o 
   2   6   5       24.83       15.36      5.38 o 
   3   6   5        6.91       10.87      4.91 o 
   4   6   5      269.93      313.82     10.92 o 
   5   6   5       35.75       23.97      5.75 o 
   6   6   5        0.69        3.79      4.73 o 
   7   6   5        1.14        0.78      6.93 o 
   8   6   5        9.36       40.72     14.27 o 
  -8   7   5       21.14       28.07      6.08 o 
  -7   7   5        9.02        6.25      4.59 o 
  -6   7   5        1.36        4.55      4.06 o 
  -5   7   5        0.82       -1.29      3.78 o 
  -4   7   5       25.30       25.18      4.29 o 
  -3   7   5       46.48       38.75      5.75 o 
  -2   7   5        1.78        1.41      2.58 o 
  -1   7   5        8.82        6.34      3.56 o 
   0   7   5       20.58       11.42      4.24 o 
   1   7   5       25.37       16.70      9.67 o 
   2   7   5        4.54        5.60      4.98 o 
   3   7   5       36.60       32.18      8.96 o 
   4   7   5        1.61        1.65      3.78 o 
   5   7   5       20.15       14.79      8.28 o 
   6   7   5       27.61       20.24     10.04 o 
   7   7   5       11.87       26.00     11.98 o 
  -8   8   5        1.92        8.67      5.43 o 
  -7   8   5        3.78       12.40      4.08 o 
  -6   8   5        0.19        2.33      5.03 o 
  -5   8   5        7.62        4.66      2.88 o 
  -4   8   5       47.38       41.68      5.68 o 
  -3   8   5        0.42        3.10      4.61 o 
  -2   8   5       22.91       17.51      3.27 o 
  -1   8   5       54.33       54.40      5.97 o 
   0   8   5       12.90        8.22      3.68 o 
   1   8   5       37.12       30.67      9.28 o 
   2   8   5        1.07        6.16      4.41 o 
   3   8   5       13.51        5.45      4.23 o 
   4   8   5        5.00        0.33      3.56 o 
   5   8   5        1.64        6.00      4.61 o 
   6   8   5       17.87       18.03      9.05 o 
   7   8   5        0.23        1.26      8.78 o 
  -7   9   5        2.88       11.67      6.25 o 
  -6   9   5        9.58       14.92      4.98 o 
  -5   9   5       21.24       21.83      4.62 o 
  -4   9   5       53.29       48.10      4.24 o 
  -3   9   5       83.71       83.58      5.57 o 
  -2   9   5        1.47        2.85      2.99 o 
  -1   9   5       99.17       55.91     27.56 o 
   0   9   5       42.87       39.85      7.54 o 
   1   9   5       13.74       12.33      5.24 o 
   2   9   5        5.68        0.96      2.84 o 
   3   9   5       21.81       17.54      6.05 o 
   4   9   5        0.22       -3.70      4.12 o 
   5   9   5       33.26       14.15     15.84 o 
   6   9   5        2.19       14.35      7.26 o 
  -6  10   5       24.09       34.71      8.63 o 
  -5  10   5       18.58       29.22      8.12 o 
  -4  10   5        3.58        8.08      5.78 o 
  -3  10   5        1.40        4.14      2.26 o 
  -2  10   5        2.25       -2.94      2.81 o 
  -1  10   5        2.30        0.81      3.30 o 
   0  10   5       18.14       15.98      3.61 o 
   1  10   5       10.75        7.70      3.36 o 
   2  10   5        2.37        2.75      3.32 o 
   3  10   5        4.60        2.53      3.54 o 
   4  10   5       55.86       34.13     14.70 o 
   5  10   5        3.59        4.45      5.69 o 
  -5  11   5        1.61        3.74      6.77 o 
  -4  11   5       40.48       55.52      9.09 o 
  -3  11   5       10.91        8.01      6.59 o 
  -2  11   5        6.41        5.89      5.56 o 
  -1  11   5       10.21        3.22      2.03 o 
   0  11   5        0.34        1.64      2.40 o 
   1  11   5        0.01       -0.20      2.46 o 
   2  11   5        0.32        3.57      3.50 o 
   3  11   5       17.42        7.63      4.03 o 
   4  11   5       12.81        8.38      4.38 o 
  -4  12   5        1.09        0.11      6.02 o 
  -3  12   5        9.70       18.61      7.86 o 
  -2  12   5        2.73        4.87      6.42 o 
  -1  12   5        3.41        0.20      5.11 o 
   0  12   5        0.01        2.80      5.03 o 
   1  12   5        0.53        1.70      3.51 o 
   2  12   5        1.63        1.39      3.08 o 
   3  12   5        0.01       -4.25      4.24 o 
  -2  13   5        0.81       -0.30      6.21 o 
  -1  13   5        0.28        0.10      5.95 o 
   0  13   5        7.47        3.82      6.77 o 
  -9   0   6       19.34        6.32      6.85 o 
  -8   0   6        1.67       -1.94      5.88 o 
  -7   0   6       10.92        1.18      5.42 o 
  -6   0   6      433.54      493.52     15.09 o 
  -5   0   6      261.35      277.71     12.61 o 
  -4   0   6        1.52      -10.45      6.97 o 
  -3   0   6        0.54        5.67      6.44 o 
  -2   0   6        8.81        6.45      7.56 o 
  -1   0   6       24.76       21.51      7.24 o 
   0   0   6        2.25        1.45      5.54 o 
   1   0   6      947.95      968.01     25.69 o 
   2   0   6      225.39      273.98     16.81 o 
   3   0   6      105.52      123.90     13.88 o 
   4   0   6        4.29        7.67      9.19 o 
   5   0   6       12.67        9.31      8.77 o 
   6   0   6        0.26       -3.91      5.44 o 
   7   0   6       15.28       19.34      8.50 o 
   8   0   6        0.20       20.28     28.54 o 
  -9   1   6        4.40        0.28      4.82 o 
  -8   1   6        9.51        0.97      4.53 o 
  -7   1   6      231.98      272.15      8.94 o 
  -6   1   6        1.18        1.45      4.53 o 
  -5   1   6        7.42       15.07      4.70 o 
  -4   1   6       14.58       19.56      4.94 o 
  -3   1   6        4.90        4.44      3.91 o 
  -2   1   6       53.07       49.14     11.56 o 
  -1   1   6       52.58       55.66     10.89 o 
   0   1   6        9.94        8.56      4.79 o 
   1   1   6       41.24       39.85      7.49 o 
   2   1   6      175.12      187.40      9.01 o 
   3   1   6      239.52      245.72      9.53 o 
   4   1   6        0.20        3.26      4.10 o 
   5   1   6        0.15        4.27      4.66 o 
   6   1   6        3.77        1.41      6.11 o 
   7   1   6        5.54        8.33      7.67 o 
   8   1   6        7.55        3.16     16.17 o 
  -9   2   6        0.03        4.23      4.79 o 
  -8   2   6        1.63        2.58      4.50 o 
  -7   2   6       25.58       28.80      6.33 o 
  -6   2   6       10.09        7.95      5.19 o 
  -5   2   6        0.56        4.36      4.62 o 
  -4   2   6        0.13        9.71      4.31 o 
  -3   2   6        9.83       16.17      5.16 o 
  -2   2   6      124.44      141.29      6.60 o 
  -1   2   6       94.86      100.73     13.88 o 
   0   2   6      190.19      214.31      7.51 o 
   1   2   6      106.36      114.41      6.86 o 
   2   2   6      189.73      211.56      7.87 o 
   3   2   6      215.30      240.38      8.32 o 
   4   2   6        5.56        2.38      4.68 o 
   5   2   6        0.20       -0.15      3.74 o 
   6   2   6        5.28       20.20      7.13 o 
   7   2   6        1.71        7.08      8.70 o 
  -9   3   6        0.41        1.20      4.53 o 
  -8   3   6        0.09       -2.04      5.14 o 
  -7   3   6       25.00       21.93      5.72 o 
  -6   3   6       40.39       18.05      6.85 o 
  -5   3   6       12.34       11.16      4.88 o 
  -4   3   6        6.49        4.71      4.04 o 
  -3   3   6       44.04       26.19      9.98 o 
  -2   3   6       25.63       29.83      6.46 o 
  -1   3   6        3.12        3.95      4.05 o 
   0   3   6       24.03       20.56      4.76 o 
   1   3   6        0.01        0.38      3.36 o 
   2   3   6        3.25        5.38      4.29 o 
   3   3   6      404.93      440.57     11.03 o 
   4   3   6        2.74        0.57      3.87 o 
   5   3   6       16.26       18.53      5.65 o 
   6   3   6        0.39        9.90      5.49 o 
   7   3   6        2.18        4.67      4.27 o 
  -9   4   6       10.13        9.10      6.06 o 
  -8   4   6       37.71       19.42      9.36 o 
  -7   4   6        6.43        9.37      7.18 o 
  -6   4   6        0.00        3.84      4.60 o 
  -5   4   6        0.00       -1.75      4.01 o 
  -4   4   6       17.17       11.73      5.51 o 
  -3   4   6       12.16        4.05      4.11 o 
  -2   4   6        0.07        4.70      4.28 o 
  -1   4   6        2.58        1.48      3.70 o 
   0   4   6       82.71      109.00      8.44 o 
   1   4   6      306.08      311.92      8.82 o 
   2   4   6       62.49       45.49     14.29 o 
   3   4   6       30.24       25.36      6.55 o 
   4   4   6       58.35       61.36      8.94 o 
   5   4   6        0.07        5.68      4.56 o 
   6   4   6        3.53        6.13      7.27 o 
   7   4   6        0.64       -7.45     16.56 o 
  -8   5   6       35.18       31.36      9.32 o 
  -7   5   6       15.55       13.08      6.42 o 
  -6   5   6        0.00       -4.59      4.95 o 
  -5   5   6        0.47       -1.04      4.31 o 
  -4   5   6        0.78        2.07      3.65 o 
  -3   5   6        3.46        1.55      3.84 o 
  -2   5   6       35.06       12.35      7.77 o 
  -1   5   6        1.10       -2.23      3.48 o 
   0   5   6       79.86       81.97     21.28 o 
   1   5   6      128.55      157.53      6.98 o 
   2   5   6       30.56       13.89      9.50 o 
   3   5   6        6.48        3.12      4.70 o 
   4   5   6       34.71       33.80      6.40 o 
   5   5   6       48.26       51.04      8.03 o 
   6   5   6        2.19       12.68      5.54 o 
   7   5   6        2.10        6.25      7.96 o 
  -8   6   6        4.55        0.38      4.53 o 
  -7   6   6        0.46        6.38      4.90 o 
  -6   6   6        5.48        6.56      5.58 o 
  -5   6   6        2.40        1.87      4.65 o 
  -4   6   6        2.89        2.78      3.66 o 
  -3   6   6        0.28       -2.71      4.19 o 
  -2   6   6        1.00        2.08      3.46 o 
  -1   6   6       17.26        7.42      4.96 o 
   0   6   6       18.61        6.85      4.57 o 
   1   6   6       24.56       18.50      7.43 o 
   2   6   6        4.38        1.46      3.67 o 
   3   6   6        1.57        1.52      4.48 o 
   4   6   6       45.52       34.93     10.53 o 
   5   6   6       10.58        5.58      4.90 o 
   6   6   6        7.12        7.29      5.23 o 
  -7   7   6       33.40       37.55      6.03 o 
  -6   7   6        0.99        5.15      4.36 o 
  -5   7   6        1.73        6.36      5.04 o 
  -4   7   6        0.70        1.35      3.55 o 
  -3   7   6        0.14       -1.50      3.51 o 
  -2   7   6        0.96       -0.68      3.61 o 
  -1   7   6       37.22       21.03     11.03 o 
   0   7   6        1.93        0.19      3.50 o 
   1   7   6       29.52       24.24      8.29 o 
   2   7   6        0.01       -0.90      4.55 o 
   3   7   6       10.12        7.95      5.87 o 
   4   7   6        0.60        1.43      4.67 o 
   5   7   6        2.91       -0.09      4.90 o 
   6   7   6        7.06        7.34      5.17 o 
  -7   8   6        2.78        4.80      6.15 o 
  -6   8   6       19.63       20.80      4.98 o 
  -5   8   6        7.38       11.53      4.34 o 
  -4   8   6        6.13       12.52      4.62 o 
  -3   8   6        4.13        7.44      3.64 o 
  -2   8   6        3.63        2.91      3.45 o 
  -1   8   6      175.27      232.34      8.98 o 
   0   8   6        0.98        0.72      3.41 o 
   1   8   6       19.21       16.62      5.53 o 
   2   8   6        0.00        2.34      4.59 o 
   3   8   6       56.00       37.09      9.68 o 
   4   8   6       37.80       27.47      8.68 o 
   5   8   6        0.02        1.16      5.62 o 
  -6   9   6        0.23       -0.78      4.37 o 
  -5   9   6        6.30        8.55      4.48 o 
  -4   9   6        4.05        7.91      5.05 o 
  -3   9   6       11.86        7.91      3.58 o 
  -2   9   6        6.56       12.69      4.20 o 
  -1   9   6       14.85       10.49      4.29 o 
   0   9   6        0.47        1.71      4.70 o 
   1   9   6       14.15       18.67      5.66 o 
   2   9   6        0.67        1.05      4.89 o 
   3   9   6        1.85       -0.45      4.39 o 
   4   9   6        1.04        3.44      4.54 o 
   5   9   6       20.74       19.15      5.57 o 
  -5  10   6        1.15        6.44      8.70 o 
  -4  10   6        1.21        6.80      4.68 o 
  -3  10   6       29.03       16.30      9.18 o 
  -2  10   6       26.45       30.48     12.49 o 
  -1  10   6        4.19       -3.45      6.22 o 
   0  10   6        0.31       -5.04      5.01 o 
   1  10   6        0.16        6.29      5.48 o 
   2  10   6        2.18        3.88      4.29 o 
   3  10   6        5.90        4.92      5.00 o 
   4  10   6        1.58        5.97      5.05 o 
  -4  11   6        2.66       13.12     10.51 o 
  -3  11   6        2.67        3.09      7.87 o 
  -2  11   6       12.74        9.93      7.51 o 
  -1  11   6        4.48        2.45      6.58 o 
   0  11   6       12.43       10.71      3.32 o 
   1  11   6        5.97        4.25      5.18 o 
   2  11   6        1.91        4.08      4.44 o 
  -8   1   7       24.85       31.39      7.31 o 
  -7   1   7        4.02        9.93      6.22 o 
  -6   1   7       20.04        9.24      5.45 o 
  -5   1   7       55.82       68.84      7.07 o 
  -4   1   7        1.30       -1.01      5.88 o 
  -3   1   7       31.85       25.95      5.54 o 
  -2   1   7       36.03       34.39      6.51 o 
  -1   1   7       10.61       22.51      5.18 o 
   0   1   7       31.88       43.48      6.30 o 
   1   1   7        7.12        7.65      4.69 o 
   2   1   7      220.09      226.83      9.29 o 
   3   1   7        1.86        1.94      4.58 o 
   4   1   7        5.13        8.97      6.27 o 
   5   1   7        7.48       13.35      5.93 o 
   6   1   7        0.32       17.90      6.76 o 
  -8   2   7        0.32       -6.31      5.27 o 
  -7   2   7       22.37       29.91      7.88 o 
  -6   2   7       15.20       13.87      6.23 o 
  -5   2   7       12.34       10.39      6.07 o 
  -4   2   7        0.57        0.01      5.91 o 
  -3   2   7       24.77       11.24      5.04 o 
  -2   2   7       49.58       49.04      6.41 o 
  -1   2   7        0.14       -0.06      3.94 o 
   0   2   7      111.04      122.57      7.78 o 
   1   2   7       35.52       30.33      5.60 o 
   2   2   7        0.17        2.23      4.30 o 
   3   2   7        6.67        8.25      8.17 o 
   4   2   7       19.81       19.75      7.28 o 
   5   2   7        0.69       -0.86      7.86 o 
   6   2   7        0.00        3.12      8.99 o 
  -8   3   7        0.64        0.90      5.12 o 
  -7   3   7        0.16        9.37      6.40 o 
  -6   3   7        0.11       -2.39      4.96 o 
  -5   3   7        3.82        8.06      5.54 o 
  -4   3   7       14.75       16.69     10.29 o 
  -3   3   7        2.25        1.42      4.46 o 
  -2   3   7       36.51       28.77      7.21 o 
  -1   3   7        0.52        6.15      4.48 o 
   0   3   7      127.28      136.26      8.55 o 
   1   3   7       57.33       58.74      6.62 o 
   2   3   7       98.98      123.03      7.67 o 
   3   3   7        3.97        6.38      4.82 o 
   4   3   7        1.45        2.25      4.59 o 
   5   3   7        1.67        7.83      6.17 o 
   6   3   7        0.08       12.27      7.34 o 
  -7   4   7        1.63        8.90      6.46 o 
  -6   4   7        1.69       -2.76      5.57 o 
  -5   4   7        3.90        1.79      5.57 o 
  -4   4   7        0.01       -0.14      5.08 o 
  -3   4   7       66.52       33.72     16.48 o 
  -2   4   7       36.21       15.80      7.62 o 
  -1   4   7       29.47       10.96      6.61 o 
   0   4   7        5.39       -1.72      4.42 o 
   1   4   7       33.72       15.95     10.27 o 
   2   4   7        0.21        2.02      4.62 o 
   3   4   7       12.33        9.86      5.72 o 
   4   4   7        1.60       11.78      6.00 o 
   5   4   7        0.08       -4.08      5.40 o 
   6   4   7        3.28       17.88      6.34 o 
  -7   5   7        2.98        8.94      8.51 o 
  -6   5   7        0.76        5.23      5.60 o 
  -5   5   7        7.92        3.84      4.87 o 
  -4   5   7        8.52        3.91      5.05 o 
  -3   5   7        0.50        6.22      5.82 o 
  -2   5   7        3.83       -0.98      4.25 o 
  -1   5   7        5.41       -0.32      3.84 o 
   0   5   7        0.68        1.14      4.42 o 
   1   5   7       41.40       21.95     13.06 o 
   2   5   7       42.00       15.51     10.35 o 
   3   5   7        0.10       -2.37      4.53 o 
   4   5   7        0.43       -3.07      5.56 o 
   5   5   7        0.51        5.02      5.73 o 
  -7   6   7       16.49       22.37      7.61 o 
  -6   6   7        8.20       14.28      6.30 o 
  -5   6   7        0.44       13.75      6.23 o 
  -4   6   7        3.42        5.30      5.28 o 
  -3   6   7        1.09       -6.54      4.76 o 
  -2   6   7        8.36        6.14      4.83 o 
  -1   6   7       93.39       85.99     24.17 o 
   0   6   7       24.54       10.14      7.12 o 
   1   6   7        0.36        4.36      4.64 o 
   2   6   7        0.20       -0.74      4.43 o 
   3   6   7        1.80        3.69      5.39 o 
   4   6   7        2.75       13.53      7.29 o 
   5   6   7        3.62       18.36      6.62 o 
  -6   7   7       12.79       21.84      6.51 o 
  -5   7   7        1.45        3.83      4.63 o 
  -4   7   7       18.39       19.47      5.58 o 
  -3   7   7        0.71       -0.32      4.55 o 
  -2   7   7        0.49        2.61      4.69 o 
  -1   7   7        9.12        2.77      4.37 o 
   0   7   7      126.88      158.41      9.24 o 
   1   7   7       30.35       20.50      7.17 o 
   2   7   7        0.01        1.31      5.40 o 
   3   7   7        1.50        4.30      5.66 o 
   4   7   7        6.85        2.94      6.51 o 
  -5   8   7        0.01        0.73      4.40 o 
  -4   8   7        3.67        9.79      4.71 o 
  -3   8   7        0.14       -1.31      4.50 o 
  -2   8   7       14.94       21.60      5.37 o 
  -1   8   7        3.99       12.40      5.46 o 
   0   8   7       55.00       57.89     18.33 o 
   1   8   7        1.60        7.62      6.30 o 
   2   8   7        6.78        7.82      6.63 o 
   3   8   7        1.30        1.83      5.58 o 
  -4   9   7        4.68        8.10      4.73 o 
  -3   9   7        7.78       10.58      6.20 o 
  -2   9   7       25.62       32.22      5.35 o 
  -1   9   7       10.39       12.16      5.76 o 
   0   9   7       43.79       41.62      8.24 o 
   1   9   7        2.97       15.74      6.66 o 
   2   9   7        4.91       13.56      7.25 o 
  -2  10   7       15.92       26.57     11.17 o 
  -1  10   7       12.38       18.56      7.88 o 
   0  10   7        7.60       10.26      8.66 o 
   1  10   7        1.74       -0.29     11.98 o 
  -6   0   8       14.75       12.86     15.36 o 
  -5   0   8       28.77       30.20     14.30 o 
  -4   0   8       98.42       95.04     11.32 o 
  -3   0   8        0.05        9.82     10.42 o 
  -2   0   8       19.26       23.28     10.35 o 
  -1   0   8        0.58        3.91     10.78 o 
   0   0   8       15.53       -2.65     10.94 o 
   1   0   8       12.05        3.99      8.70 o 
   2   0   8        0.75        0.55      9.82 o 
   3   0   8        1.94        5.37      7.89 o 
   4   0   8        4.67       20.89     22.10 o 
  -6   1   8       33.13       20.39      8.04 o 
  -5   1   8       67.65       76.90     16.50 o 
  -4   1   8        3.87        8.23      6.88 o 
  -3   1   8       14.54       10.16      6.83 o 
  -2   1   8        7.77        8.28      6.05 o 
  -1   1   8       59.30       69.20      7.49 o 
   0   1   8        3.19        2.55      5.38 o 
   1   1   8        0.20        2.93      5.10 o 
   2   1   8        4.77        8.40      6.31 o 
   3   1   8        4.83        3.02      6.26 o 
   4   1   8        0.01        4.88      8.27 o 
  -6   2   8        7.13       15.44      7.06 o 
  -5   2   8        1.24        8.49      6.20 o 
  -4   2   8        0.01        5.13      6.91 o 
  -3   2   8        0.10        8.35      5.75 o 
  -2   2   8        0.91        4.02      5.41 o 
  -1   2   8       11.47        6.70      5.47 o 
   0   2   8        0.47       -2.88      5.04 o 
   1   2   8        3.12       11.11      5.73 o 
   2   2   8       10.50        7.82      6.08 o 
   3   2   8        0.10        1.32      5.64 o 
   4   2   8        2.82        2.38      5.56 o 
  -6   3   8        1.36       -0.15      5.03 o 
  -5   3   8        0.00        0.09      4.66 o 
  -4   3   8        8.30        4.61      6.52 o 
  -3   3   8       13.79       17.70      7.59 o 
  -2   3   8       32.96       20.59      8.75 o 
  -1   3   8        0.06        2.26      5.40 o 
   0   3   8        1.72       -4.14      5.25 o 
   1   3   8       22.02       14.56      8.06 o 
   2   3   8        1.35        4.44      5.42 o 
   3   3   8        7.52       17.12      7.09 o 
   4   3   8       36.01       27.97     10.04 o 
  -6   4   8        0.09        6.54      6.62 o 
  -5   4   8        1.79       -6.44      6.90 o 
  -4   4   8        5.98        0.13      4.75 o 
  -3   4   8        1.62       10.65      6.40 o 
  -2   4   8        6.60        6.40      5.77 o 
  -1   4   8        2.01        5.21      5.91 o 
   0   4   8        3.87        8.56      6.45 o 
   1   4   8        0.03       -6.83      6.03 o 
   2   4   8       21.77       15.67      6.87 o 
   3   4   8       11.23       13.25      7.00 o 
   4   4   8        1.02       -2.27      6.25 o 
  -5   5   8        4.12        7.45      6.35 o 
  -4   5   8        9.11       -1.38      4.97 o 
  -3   5   8       15.04       19.32      8.58 o 
  -2   5   8       11.48       16.12      6.75 o 
  -1   5   8       16.30       11.50      6.75 o 
   0   5   8       14.72        8.48      6.34 o 
   1   5   8        0.16       -2.15      5.54 o 
   2   5   8        0.36        1.60      5.10 o 
   3   5   8        2.11        8.47      6.04 o 
  -5   6   8       12.72       22.29      6.55 o 
  -4   6   8        2.35       -3.60      5.91 o 
  -3   6   8        2.44        6.57      5.57 o 
  -2   6   8        1.80        3.35      5.13 o 
  -1   6   8       15.38       20.05      9.84 o 
   0   6   8        0.38        5.06      6.12 o 
   1   6   8        0.11        2.15      5.15 o 
   2   6   8        1.95        8.76      5.96 o 
   3   6   8        0.42        0.35      8.27 o 
  -4   7   8        0.22        1.48      8.06 o 
  -3   7   8        1.62        7.21      5.72 o 
  -2   7   8        6.28       14.08      6.41 o 
  -1   7   8       11.99       15.69      6.75 o 
   0   7   8        4.62        0.73      6.05 o 
   1   7   8        6.64       11.56      6.69 o 
   2   7   8        1.10        4.62      7.07 o 
  -1   8   8        0.96       10.78      6.69 o 
   0   8   8        0.17       -3.30      6.98 o 
  -4   1   9        0.00       -0.43      5.38 o 
  -3   1   9        7.63       18.08      8.56 o 
  -2   1   9        0.01       -0.88      7.41 o 
  -1   1   9        9.84       14.04      8.04 o 
   0   1   9        1.00        3.72      7.23 o 
   1   1   9        4.76       14.13      8.42 o 
   2   1   9        0.00        0.51      8.15 o 
  -3   2   9        5.24       -1.05      9.70 o 
  -2   2   9        0.05       14.66      8.67 o 
  -1   2   9       10.74       29.33      8.12 o 
   0   2   9        4.12       12.79      9.75 o 
   1   2   9       28.33       37.45      9.78 o 
  -3   3   9        0.85        1.94      6.51 o 
  -2   3   9        1.38        2.83      6.26 o 
  -1   3   9        0.00        9.60      6.56 o 
   0   3   9        3.53        1.95      5.71 o 
   1   3   9        1.11        2.16      6.92 o 
  -2   4   9        1.13       12.54      6.76 o 
  -1   4   9        0.59        7.00      6.48 o 
   0   4   9        2.11        8.78      6.66 o 
                                                 
